# Supplementary material for: RNAseq analysis of hippocampal microglia after kainic acid-induced seizures
Source: Mol Brain. 2018 Jun 20;11:34. doi: 10.1186/s13041-018-0376-5 (PMC6011524; doi:10.1186/s13041-018-0376-5)
Supplement: Supplementary file 1 — Table S1. List of all identified differentially expressed genes. (XLSX 336 kb) [file 13041_2018_376_MOESM1_ESM.xlsx]

## Sheet: Sheet1
ENSEMBL ID	Gene Symbol	Base Mean Control	Base Standard Deviation Control	Base Mean 3 Days Post-KA	Base Standard Deviation 3 Days Post-KA	Fold Change	log2 Fold Change	Pval	Padj
ENSMUSG00000019505	Ubb	1.20426	1.20426374945638	3832.09	3061.15308596347	3182.1	11.6358	2.67744e-06	0.00288561
ENSMUSG00000006418	Rnf114	0.324366	0.56181923152171	767.966	477.703417487749	2367.59	11.2092	2.70662e-05	0.00318225
ENSMUSG00000005881	Ergic3	0.324366	0.56181923152171	746.879	351.982188547918	2302.58	11.169	2.92673e-05	0.00326663
ENSMUSG00000090841	Myl6	0.324366	0.56181923152171	625.991	543.140592524857	1929.89	10.9143	4.01962e-05	0.00338669
ENSMUSG00000040952	Rps19	0.648733	1.12363846304342	1236.02	735.233523486297	1905.28	10.8958	1.78073e-05	0.00306517
ENSMUSG00000042650	Alkbh5	0.648733	1.12363846304342	994.467	649.015052692118	1532.94	10.5821	2.85477e-05	0.00326663
ENSMUSG00000047215	Rpl9	0.648733	1.12363846304342	968.459	308.053820893267	1492.85	10.5439	3.18252e-05	0.00326663
ENSMUSG00000020664	Dld	0.324366	0.56181923152171	484.156	341.058454624336	1492.62	10.5436	7.56318e-05	0.00413678
ENSMUSG00000025959	Klf7	0.324366	0.56181923152171	475.652	151.80443542881	1466.4	10.5181	8.42621e-05	0.00427787
ENSMUSG00000022982	Sod1	0.324366	0.56181923152171	474.435	340.828057099747	1462.65	10.5144	7.93831e-05	0.00420754
ENSMUSG00000026213	Stk11ip	0.324366	0.56181923152171	466.604	106.838463354134	1438.51	10.4904	8.862e-05	0.00427884
ENSMUSG00000031483	Erlin2	0.428185	0.741638994591266	599.781	111.294278939366	1400.75	10.452	4.95593e-05	0.00366257
ENSMUSG00000029298	Gbp9	0.324366	0.56181923152171	400.482	261.41826757278	1234.66	10.2699	0.00012399	0.00458133
ENSMUSG00000034855	Cxcl10	0.428185	0.741638994591266	528.138	565.865772376668	1233.43	10.2685	5.79131e-05	0.00378278
ENSMUSG00000070031	Sp140	0.324366	0.56181923152171	392.473	224.83071433473	1209.97	10.2408	0.000126923	0.00459427
ENSMUSG00000054920	Klhl5	0.324366	0.56181923152171	387.544	110.280173405878	1194.77	10.2225	0.000138444	0.00473675
ENSMUSG00000040447	Spns2	0.324366	0.56181923152171	372.559	125.997098323296	1148.57	10.1656	0.00015195	0.00490571
ENSMUSG00000022884	Eif4a2	0.973099	1.68545769456513	1116.41	341.342326893718	1147.27	10.164	4.07543e-05	0.00338669
ENSMUSG00000028962	Slc4a2	0.324366	0.56181923152171	369.415	94.7195188662328	1138.88	10.1534	0.000154228	0.00492503
ENSMUSG00000047153	Khnyn	0.324366	0.56181923152171	367.577	74.5888291096028	1133.22	10.1462	0.000168476	0.00506722
ENSMUSG00000030298	Sec13	0.324366	0.56181923152171	359.952	176.729937363296	1109.71	10.116	0.000158062	0.00497604
ENSMUSG00000031378	Abcd1	0.439949	0.762013384125072	486.504	185.892928699804	1105.82	10.1109	8.34702e-05	0.00427787
ENSMUSG00000004568	Arhgef18	0.324366	0.56181923152171	337.7	155.538875593763	1041.11	10.0239	0.000207398	0.00526928
ENSMUSG00000030577	Cd22	0.324366	0.56181923152171	336.69	153.293270392657	1037.99	10.0196	0.000187433	0.00521503
ENSMUSG00000031858	Mau2	0.439949	0.762013384125072	452.204	277.387369336914	1027.86	10.0054	0.000121573	0.00458133
ENSMUSG00000035596	Mboat7	0.439949	0.762013384125072	451.306	76.4078324878925	1025.82	10.0026	9.90824e-05	0.00433569
ENSMUSG00000021832	Psmc6	0.428185	0.741638994591266	438.574	207.354705581931	1024.26	10.0004	9.83356e-05	0.00433569
ENSMUSG00000021065	Fut8	0.324366	0.56181923152171	330.141	167.274728598704	1017.8	9.99124	0.000197182	0.00521503
ENSMUSG00000020538	Srebf1	0.324366	0.56181923152171	328.461	187.529498904642	1012.62	9.98388	0.000195334	0.00521503
ENSMUSG00000037260	Hgsnat	0.324366	0.56181923152171	322.924	97.8275535321674	995.554	9.95936	0.000212706	0.0053174
ENSMUSG00000001441	Npepps	0.428185	0.741638994591266	406.238	189.970440174275	948.743	9.88987	0.000126067	0.00459427
ENSMUSG00000033596	Rfwd3	0.428185	0.741638994591266	392.468	122.259807447663	916.584	9.84012	0.000132945	0.00469767
ENSMUSG00000032534	Cep63	0.324366	0.56181923152171	290.713	56.9509785614017	896.247	9.80775	0.000281946	0.00618697
ENSMUSG00000028341	Nr4a3	0.324366	0.56181923152171	284.971	203.683567195284	878.547	9.77898	0.000275523	0.00613159
ENSMUSG00000024660	Incenp	0.648733	1.12363846304342	561.759	570.589800662702	865.933	9.75811	9.52363e-05	0.00428508
ENSMUSG00000040483	Xaf1	0.439949	0.762013384125072	369.962	359.648238661812	840.922	9.71583	0.000137611	0.00473027
ENSMUSG00000003308	Keap1	0.324366	0.56181923152171	272.299	189.907672600615	839.481	9.71335	0.00030857	0.00639541
ENSMUSG00000002015	Bcap31	0.439949	0.762013384125072	363.933	216.545417881129	827.217	9.69212	0.000153244	0.00490571
ENSMUSG00000015092	Edf1	0.648733	1.12363846304342	532.408	411.478952446809	820.689	9.68069	0.000112032	0.00455631
ENSMUSG00000058690	Ccser2	0.324366	0.56181923152171	263.59	31.4700588128927	812.631	9.66646	0.000373436	0.00693916
ENSMUSG00000015341	Golga7	0.324366	0.56181923152171	252.761	61.5888123918569	779.244	9.60593	0.00039579	0.00709951
ENSMUSG00000011257	Pabpc4	0.324366	0.56181923152171	251.889	98.0083419256714	776.557	9.60095	0.000392319	0.00706666
ENSMUSG00000023921	Mut	0.324366	0.56181923152171	243.829	84.9380288717151	751.708	9.55403	0.000426615	0.00741285
ENSMUSG00000030689	Ino80e	0.324366	0.56181923152171	243.625	51.0905238436473	751.079	9.55282	0.000436918	0.00749424
ENSMUSG00000038335	Tsr1	0.324366	0.56181923152171	240.275	136.734550598067	740.752	9.53285	0.00042821	0.00741661
ENSMUSG00000027227	Sord	0.324366	0.56181923152171	233.971	147.652639912728	721.317	9.49449	0.000455486	0.00762369
ENSMUSG00000030720	Cln3	0.439949	0.762013384125072	313.382	68.4038360847174	712.315	9.47637	0.000236116	0.00570647
ENSMUSG00000026004	Kansl1l	0.856371	1.48327798918253	608.867	72.2906619732657	710.985	9.47368	9.52977e-05	0.00428508
ENSMUSG00000009630	Ppp2cb	0.324366	0.56181923152171	229.41	123.557646062093	707.256	9.46609	0.000486402	0.00788969
ENSMUSG00000079523	Tmsb10	0.324366	0.56181923152171	226.305	249.488827233576	697.683	9.44643	0.000460117	0.0076487
ENSMUSG00000026643	Nmt2	0.324366	0.56181923152171	225.901	59.4265422772436	696.437	9.44385	0.000524723	0.00812622
ENSMUSG00000044197	Gpr146	0.973099	1.68545769456513	670.28	204.255827253664	688.809	9.42796	0.000123672	0.00458133
ENSMUSG00000044197	D830046C22Rik	0.973099	1.68545769456513	670.28	204.255827253664	688.809	9.42796	0.000123672	0.00458133
ENSMUSG00000021266	Wars	0.324366	0.56181923152171	223.342	139.097482873998	688.55	9.42742	0.000528824	0.00816143
ENSMUSG00000035572	Dcaf10	0.428185	0.741638994591266	292.697	105.608807157368	683.574	9.41695	0.000296917	0.00632623
ENSMUSG00000045690	Wdr89	0.324366	0.56181923152171	213.143	228.525819663938	657.105	9.35998	0.000542788	0.00825867
ENSMUSG00000049657	Zbtb5	0.324366	0.56181923152171	211.453	63.8440901722872	651.896	9.3485	0.000641355	0.00906519
ENSMUSG00000026755	Arpc5l	0.324366	0.56181923152171	211.221	148.596071340875	651.18	9.34691	0.000604032	0.00876762
ENSMUSG00000053062	Jam2	0.973099	1.68545769456513	622.125	94.5479345386214	639.323	9.3204	0.000139867	0.00475963
ENSMUSG00000059439	Bcas3	0.324366	0.56181923152171	206.246	110.574156524173	635.843	9.31253	0.000642335	0.00906912
ENSMUSG00000036572	Upf3b	0.324366	0.56181923152171	205.143	119.372998778682	632.442	9.30479	0.000652737	0.0091461
ENSMUSG00000037408	Cnnm4	0.324366	0.56181923152171	202.653	77.8607436574227	624.766	9.28717	0.000711051	0.00953173
ENSMUSG00000019849	Prep	0.324366	0.56181923152171	201.465	69.3475804364604	621.102	9.27869	0.000701418	0.00948895
ENSMUSG00000049103	Ccr2	0.439949	0.762013384125072	273.242	237.258640506562	621.078	9.27863	0.000724121	0.00961504
ENSMUSG00000002983	Relb	0.428185	0.741638994591266	265.154	70.1438144981538	619.251	9.27438	0.000349603	0.00675846
ENSMUSG00000024006	Stk38	1.08868	1.08868160156064	653.606	160.9140838	600.364	9.22969	0.000123478	0.00458133
ENSMUSG00000028430	Nol6	0.439949	0.762013384125072	261.522	141.137185100207	594.437	9.21538	0.000345954	0.00670523
ENSMUSG00000026942	Traf2	0.324366	0.56181923152171	189.311	71.9264009413481	583.633	9.18892	0.000819962	0.0103331
ENSMUSG00000043881	Kbtbd7	0.439949	0.762013384125072	248.931	51.1842337350956	565.819	9.1442	0.000441642	0.00750948
ENSMUSG00000036617	Etl4	0.324366	0.56181923152171	183.469	216.975991542804	565.624	9.1437	0.000787162	0.0100796
ENSMUSG00000028433	Ubap2	0.648733	1.12363846304342	364.786	253.460792128158	562.305	9.13521	0.000275507	0.00613159
ENSMUSG00000038034	Igsf8	0.439949	0.762013384125072	246.383	213.269688673871	560.026	9.12935	0.000397135	0.00710097
ENSMUSG00000035007	Rundc1	0.324366	0.56181923152171	181.133	79.5101565443942	558.42	9.12521	0.000985151	0.0115095
ENSMUSG00000040354	Mars	0.439949	0.762013384125072	240.859	78.3571129438887	547.472	9.09664	0.000453889	0.00762369
ENSMUSG00000078908	Mon1b	0.648733	1.12363846304342	354.912	136.964206701628	547.085	9.09562	0.000318124	0.00651694
ENSMUSG00000055128	Cgrrf1	0.324366	0.56181923152171	176.266	134.542633401302	543.418	9.08592	0.000960276	0.0113834
ENSMUSG00000014498	Ankrd52	0.648733	1.12363846304342	351.19	134.648141153686	541.348	9.08041	0.000319647	0.00653079
ENSMUSG00000046862	Pramef8	0.324366	0.56181923152171	174.442	86.1749442554752	537.792	9.0709	0.00100845	0.0116971
ENSMUSG00000041747	Utp15	0.439949	0.762013384125072	235.964	80.9540806223786	536.344	9.06701	0.0004857	0.00788969
ENSMUSG00000032867	Fbxw8	0.439949	0.762013384125072	230.429	202.571371995272	523.764	9.03277	0.000459127	0.0076487
ENSMUSG00000017664	Slc35c2	0.648733	1.12363846304342	339.562	178.11953851774	523.423	9.03183	0.000339346	0.0066755
ENSMUSG00000042111	Ccdc115	0.324366	0.56181923152171	166.82	74.7053042616741	514.296	9.00645	0.00114311	0.0125074
ENSMUSG00000020386	Sar1b	0.439949	0.762013384125072	213.346	59.1681200735762	484.935	8.92165	0.000625877	0.00896397
ENSMUSG00000026754	Golga1	0.428185	0.741638994591266	205.793	7.57914947928725	480.617	8.90874	0.000694876	0.00944987
ENSMUSG00000099974	Bcl2a1d	0.439949	0.762013384125072	210.725	183.623897592847	478.977	8.90381	0.000569789	0.00849952
ENSMUSG00000033009	Ogfod1	0.324366	0.56181923152171	155.167	66.8768402140761	478.368	8.90198	0.00135691	0.0139277
ENSMUSG00000001729	Akt1	2.14093	3.70819497295633	1023.05	312.81160004871	477.853	8.90042	9.09227e-05	0.00427884
ENSMUSG00000020634	Ubxn2a	0.324366	0.56181923152171	150.415	48.6537510921684	463.72	8.85711	0.0014997	0.0147832
ENSMUSG00000005615	Pcyt1a	0.973099	1.68545769456513	449.505	228.897804610056	461.931	8.85153	0.000275923	0.00613159
ENSMUSG00000028538	St3gal3	0.324366	0.56181923152171	149.771	70.688423323105	461.732	8.85091	0.00156789	0.0152348
ENSMUSG00000040105	Ppapdc2	0.324366	0.56181923152171	148.306	42.6951559351285	457.218	8.83674	0.00164852	0.0157728
ENSMUSG00000047798	Cd300lf	0.428185	0.741638994591266	195.287	86.6292927159041	456.081	8.83314	0.00076023	0.00987154
ENSMUSG00000018574	Acadvl	0.324366	0.56181923152171	146.339	110.607305730145	451.152	8.81747	0.00154878	0.0151058
ENSMUSG00000029060	Mib2	0.973099	1.68545769456513	432.083	127.531330989731	444.027	8.7945	0.000332535	0.00662661
ENSMUSG00000040296	Ddx58	1.82947	1.67673731793851	800.848	429.552796666933	437.748	8.77396	0.00014843	0.00483539
ENSMUSG00000026932	Nacc2	0.973099	1.68545769456513	415.445	155.026258544471	426.929	8.73785	0.000345751	0.00670523
ENSMUSG00000018659	Pnpo	0.324366	0.56181923152171	138.083	79.5414547455435	425.701	8.7337	0.00184255	0.0169969
ENSMUSG00000067365	Tmem128	0.324366	0.56181923152171	137.895	37.8115843349404	425.122	8.73173	0.00200201	0.0179637
ENSMUSG00000033781	Asb13	0.324366	0.56181923152171	137.65	19.2690593044818	424.364	8.72916	0.00193166	0.017556
ENSMUSG00000026135	Zfp142	0.439949	0.762013384125072	182.553	33.1508865619802	414.943	8.69677	0.000920677	0.0111178
ENSMUSG00000036632	Alg5	0.324366	0.56181923152171	134.276	98.1084195351831	413.963	8.69336	0.00193049	0.017556
ENSMUSG00000025485	Ric8	0.648733	1.12363846304342	265.606	134.657352363065	409.422	8.67745	0.00065947	0.00920112
ENSMUSG00000018442	Derl2	0.648733	1.12363846304342	263.539	91.5554072537553	406.237	8.66618	0.000655987	0.00917176
ENSMUSG00000073616	Myeov2	0.324366	0.56181923152171	129.532	71.6677427332829	399.34	8.64147	0.00217778	0.0189136
ENSMUSG00000010376	Nedd8	0.648733	1.12363846304342	257.431	232.492236581191	396.821	8.63234	0.000643271	0.00907243
ENSMUSG00000019528	Gyg	0.648733	1.12363846304342	256.279	59.8099603635553	395.045	8.62587	0.000701216	0.00948895
ENSMUSG00000039233	Tbce	0.324366	0.56181923152171	126.552	107.802503388462	390.153	8.6079	0.00224069	0.0192295
ENSMUSG00000021785	Ngly1	0.439949	0.762013384125072	171.181	98.2657633784897	389.092	8.60397	0.00106404	0.0120387
ENSMUSG00000028521	Slc35d1	0.324366	0.56181923152171	126.08	25.2391296823834	388.695	8.6025	0.00241009	0.0201355
ENSMUSG00000023094	Msrb2	0.324366	0.56181923152171	124.9	34.8509139262398	385.058	8.58893	0.00245734	0.0203984
ENSMUSG00000028729	Ebna1bp2	0.439949	0.762013384125072	169.292	109.771972193949	384.8	8.58796	0.00104069	0.0118886
ENSMUSG00000030058	Copg1	1.29747	2.24727692608684	495.553	332.860399011456	381.939	8.5772	0.000311901	0.00642995
ENSMUSG00000039741	Bahcc1	0.428185	0.741638994591266	162.668	75.8572089579245	379.9	8.56947	0.00118741	0.0127973
ENSMUSG00000000826	Dnajc5	1.82947	1.67673731793851	692.179	281.384971963821	378.35	8.56358	0.000224178	0.00549109
ENSMUSG00000027710	Acad9	0.324366	0.56181923152171	120.808	47.3827300963252	372.444	8.54088	0.00262644	0.0212964
ENSMUSG00000016933	Plcg1	2.27057	3.93273462065197	838.108	136.39352254455	369.118	8.52794	0.000236501	0.00570647
ENSMUSG00000028016	Ints12	0.648733	1.12363846304342	234.694	19.1338039623942	361.772	8.49894	0.000892237	0.0109274
ENSMUSG00000000532	Acvr1b	0.648733	1.12363846304342	232.863	54.3951227920216	358.951	8.48764	0.000928223	0.0111776
ENSMUSG00000071714	Csf2rb2	1.62183	2.80909615760855	580.516	280.323410415676	357.938	8.48357	0.000315881	0.0064846
ENSMUSG00000028975	Pex14	0.439949	0.762013384125072	157.304	99.6378190815832	357.552	8.48201	0.00126469	0.013267
ENSMUSG00000020308	Tpgs1	0.324366	0.56181923152171	115.759	31.640501509982	356.876	8.47928	0.00300647	0.023367
ENSMUSG00000047777	Phf13	0.324366	0.56181923152171	115.316	48.7339649374989	355.512	8.47376	0.00306996	0.0236755
ENSMUSG00000038280	Ostm1	1.9462	3.37091538913026	690.339	227.102101011902	354.711	8.4705	0.000275855	0.00613159
ENSMUSG00000037523	Mavs	0.973099	1.68545769456513	342.871	138.138678000599	352.349	8.46086	0.000532842	0.00817467
ENSMUSG00000020697	Lig3	0.648733	1.12363846304342	224.727	60.5725569921424	346.409	8.43633	0.000966808	0.011412
ENSMUSG00000047423	AI837181	0.324366	0.56181923152171	111.71	86.44974363658	344.395	8.42792	0.00347775	0.0256178
ENSMUSG00000056413	Adap1	0.973099	1.68545769456513	334.964	117.586750512674	344.224	8.4272	0.000566038	0.0084827
ENSMUSG00000025920	Stau2	0.324366	0.56181923152171	110.164	27.1192285749735	339.627	8.40781	0.00347032	0.0256174
ENSMUSG00000015757	Ppil4	0.879897	1.52402676825014	298.186	138.816709805335	338.887	8.40466	0.000465352	0.0077159
ENSMUSG00000003573	Homer3	0.324366	0.56181923152171	109.759	56.0219436449447	338.38	8.4025	0.00332944	0.0249477
ENSMUSG00000004056	Akt2	1.29747	2.24727692608684	436.239	160.533580115035	336.224	8.39328	0.000436677	0.00749424
ENSMUSG00000066571	4931406P16Rik	2.27057	3.93273462065197	754.653	287.885382604407	332.363	8.37662	0.000285835	0.00620414
ENSMUSG00000028926	Cdk14	0.973099	1.68545769456513	322.756	146.395074658384	331.678	8.37364	0.000608931	0.00877512
ENSMUSG00000024026	Glo1	0.324366	0.56181923152171	107.514	42.8189045768482	331.458	8.37268	0.00372718	0.0268694
ENSMUSG00000029364	Wsb2	1.18074	1.18073743089255	390.921	227.024887069663	331.082	8.37105	0.000379969	0.00699732
ENSMUSG00000091896	Ube2d2a	1.29747	2.24727692608684	419.978	135.440955029889	323.691	8.33847	0.000479073	0.0078528
ENSMUSG00000032405	Pias1	2.19974	3.81006692062536	702.354	228.676035963418	319.289	8.31872	0.000209705	0.00528763
ENSMUSG00000020792	Exoc7	1.29747	2.24727692608684	413.6	118.518718315497	318.776	8.3164	0.000498482	0.00797436
ENSMUSG00000017493	Igfbp4	0.439949	0.762013384125072	139.67	150.306752118053	317.47	8.31047	0.00168011	0.0159319
ENSMUSG00000011958	Bnip2	2.63969	4.57208030475043	830.307	310.201736049269	314.547	8.29713	0.000184715	0.00520463
ENSMUSG00000023206	Il15ra	0.428185	0.741638994591266	134.61	16.0943923855422	314.374	8.29634	0.00211354	0.0185696
ENSMUSG00000027663	Zmat3	0.324366	0.56181923152171	97.2377	36.1191278529148	299.777	8.22775	0.00487548	0.0325023
ENSMUSG00000044934	Zfp367	0.428185	0.741638994591266	127.886	65.5500562233115	298.669	8.22241	0.00222368	0.0191313
ENSMUSG00000042709	Atpaf2	0.324366	0.56181923152171	96.2702	72.7356783248106	296.795	8.21332	0.00456165	0.0309929
ENSMUSG00000021400	Wrnip1	0.439949	0.762013384125072	130.459	56.7661974917061	296.532	8.21205	0.00219623	0.0189948
ENSMUSG00000021453	Gadd45g	0.324366	0.56181923152171	95.4695	33.071618384444	294.326	8.20127	0.00503154	0.0331835
ENSMUSG00000019809	Pex3	0.439949	0.762013384125072	128.019	28.1786626851526	290.987	8.18481	0.00240558	0.0201355
ENSMUSG00000022848	Dirc2	0.973099	1.68545769456513	270.836	74.5297685856461	278.323	8.12061	0.00103318	0.0118564
ENSMUSG00000021113	Snapc1	0.973099	1.68545769456513	269.423	181.905402648252	276.871	8.11307	0.0008985	0.0109743
ENSMUSG00000038352	Arl5c	1.29747	2.24727692608684	356.794	171.403141049483	274.993	8.10325	0.000696294	0.00945921
ENSMUSG00000024182	Axin1	1.29747	2.24727692608684	356.512	179.434254263335	274.775	8.10211	0.000677068	0.00932528
ENSMUSG00000020728	Cep112	0.324366	0.56181923152171	88.1815	113.455132026686	271.858	8.08671	0.00551916	0.0353014
ENSMUSG00000059772	Slx1b	0.324366	0.56181923152171	86.2192	12.1575573552149	265.808	8.05424	0.00658758	0.0400928
ENSMUSG00000027286	Lrrc57	0.428185	0.741638994591266	109.97	68.6742348328977	256.829	8.00466	0.00325195	0.024552
ENSMUSG00000023927	Satb1	0.428185	0.741638994591266	109.766	65.0748791174076	256.352	8.00198	0.00361051	0.0262477
ENSMUSG00000002984	Tomm40	0.439949	0.762013384125072	112.126	46.8316818274682	254.863	7.99358	0.00322657	0.0244173
ENSMUSG00000038936	Sccpdh	0.324366	0.56181923152171	82.3901	51.7612772644482	254.003	7.9887	0.00695115	0.0417553
ENSMUSG00000036599	Chst12	0.648733	1.12363846304342	160.672	75.0971303531336	247.671	7.95228	0.00218547	0.0189441
ENSMUSG00000029687	Ezh2	0.879897	1.52402676825014	217.79	260.316575767033	247.518	7.95139	0.0009175	0.011109
ENSMUSG00000052712	BC004004	0.973099	1.68545769456513	238.134	146.754189242559	244.717	7.93497	0.00124905	0.0131547
ENSMUSG00000087260	Lamtor5	0.428185	0.741638994591266	104.03	50.8687650785922	242.956	7.92455	0.00391157	0.0279185
ENSMUSG00000031838	Ifi30	8.7579	15.1691192510862	2105.7	1708.86085350769	240.435	7.9095	0.000298643	0.00633172
ENSMUSG00000006301	Tmbim1	1.29747	2.24727692608684	311.377	99.6484841293943	239.988	7.90682	0.000964952	0.0114074
ENSMUSG00000039427	Alg1	0.648733	1.12363846304342	150.125	82.0325687117845	231.413	7.85433	0.00267174	0.0215422
ENSMUSG00000024231	Cul2	0.973099	1.68545769456513	221.926	77.9806630784653	228.061	7.83327	0.00155388	0.0151328
ENSMUSG00000051934	Spats2	0.439949	0.762013384125072	100.108	32.0607296397001	227.545	7.83001	0.00433915	0.0298978
ENSMUSG00000014547	Wdfy2	1.29747	2.24727692608684	294.02	105.486824274839	226.611	7.82408	0.00117425	0.0127297
ENSMUSG00000006154	Eps8l1	0.439949	0.762013384125072	99.5759	69.4981491892544	226.335	7.82232	0.00471145	0.0317526
ENSMUSG00000050428	Fbxo46	0.439949	0.762013384125072	97.8743	37.7800387066497	222.467	7.79745	0.00476119	0.032021
ENSMUSG00000027599	Armc1	0.973099	1.68545769456513	215.192	64.9347242028495	221.141	7.78882	0.00166934	0.01589
ENSMUSG00000001289	Pfdn5	3.24366	5.6181923152171	711.33	526.8505659846	219.298	7.77675	0.000525286	0.00812622
ENSMUSG00000027671	Actl6a	0.648733	1.12363846304342	141.375	39.7327627432987	217.925	7.76769	0.00309744	0.0238306
ENSMUSG00000037104	Socs5	0.879897	1.52402676825014	191.376	25.8218482854445	217.498	7.76486	0.00150904	0.0148301
ENSMUSG00000073147	5031425E22Rik	0.648733	1.12363846304342	139.444	66.8467033352745	214.948	7.74784	0.00335929	0.0250407
ENSMUSG00000068523	Gng5	1.62183	2.80909615760855	348.15	123.925762253816	214.665	7.74594	0.000994753	0.0115897
ENSMUSG00000068523	Gm15776	1.62183	2.80909615760855	348.15	123.925762253816	214.665	7.74594	0.000994753	0.0115897
ENSMUSG00000009905	Kdsr	1.29747	2.24727692608684	278.086	139.628627403397	214.33	7.74369	0.00121831	0.0129396
ENSMUSG00000059995	Atxn7l3	0.879897	1.52402676825014	188.079	39.5484568266261	213.751	7.73979	0.00158808	0.0153503
ENSMUSG00000062647	Rpl7a	12.0016	20.7873115663033	2549.68	1238.76965235323	212.445	7.73095	0.000381784	0.00700371
ENSMUSG00000016257	Slmo2	0.648733	1.12363846304342	135.768	80.7337037939492	209.282	7.70931	0.00338079	0.0250997
ENSMUSG00000025730	Rab40c	0.648733	1.12363846304342	135.52	51.2854363629529	208.899	7.70666	0.00358485	0.0261642
ENSMUSG00000002017	Fam98a	0.439949	0.762013384125072	89.9637	21.9693829368397	204.487	7.67586	0.0060916	0.0378399
ENSMUSG00000021277	Traf3	1.72565	2.15533792201111	352.627	137.700867216753	204.344	7.67486	0.000958252	0.0113785
ENSMUSG00000022272	Myo10	0.648733	1.12363846304342	127.576	76.041528069355	196.654	7.61952	0.00393232	0.0279994
ENSMUSG00000018425	Dhx40	1.9462	3.37091538913026	381.148	55.9372650605478	195.842	7.61355	0.00106756	0.0120415
ENSMUSG00000027602	Map1lc3a	0.439949	0.762013384125072	85.6581	61.6020573287209	194.7	7.60511	0.00630479	0.0387
ENSMUSG00000036748	Cuedc2	1.62183	2.80909615760855	314.562	186.220436040975	193.955	7.59958	0.00119787	0.0128503
ENSMUSG00000047284	Neurl4	1.31985	2.28604015237522	255.212	142.985443465129	193.365	7.59519	0.00106189	0.0120363
ENSMUSG00000019942	Cdk1	0.648733	1.12363846304342	123.378	154.624082498437	190.182	7.57124	0.00384473	0.0275631
ENSMUSG00000009863	Sdhb	1.9462	3.37091538913026	367.57	164.01418240103	188.866	7.56122	0.00110139	0.0122901
ENSMUSG00000092837	Rpph1	184.548	319.646406668836	34472.1	7098.7801617902	186.792	7.54529	0.00026152	0.00598459
ENSMUSG00000020132	Rab21	2.46529	3.26127721842621	446.1	141.288329808923	180.952	7.49946	0.000741636	0.00975567
ENSMUSG00000052676	Zmat1	0.648733	1.12363846304342	115.814	56.9622911228914	178.523	7.47997	0.0050066	0.0330697
ENSMUSG00000014763	Fam120b	1.9462	3.37091538913026	341.676	113.751556471791	175.561	7.45583	0.00134058	0.0138149
ENSMUSG00000020315	Sptbn1	2.69875	3.8314897026971	466.669	439.4049060058	172.92	7.43396	0.000914611	0.0110963
ENSMUSG00000038497	Tmco3	0.973099	1.68545769456513	164.095	71.1657648464934	168.632	7.39773	0.00312999	0.0239594
ENSMUSG00000020604	Arsg	1.62183	2.80909615760855	273.307	85.3495571960356	168.518	7.39676	0.00181973	0.0168344
ENSMUSG00000019969	Psen1	6.59115	10.5715532095229	1108.97	462.604924349613	168.252	7.39448	0.00069301	0.00944436
ENSMUSG00000015291	Gdi1	1.62183	2.80909615760855	272.504	164.947534214479	168.022	7.39251	0.00199621	0.0179637
ENSMUSG00000037514	Pank2	1.31985	2.28604015237522	218.988	84.6730142201946	165.919	7.37434	0.00162528	0.0156048
ENSMUSG00000032594	Ip6k1	3.24366	5.6181923152171	529.302	112.529000393203	163.18	7.35032	0.00116793	0.0126825
ENSMUSG00000028670	Lypla2	0.648733	1.12363846304342	105.575	89.9693059327964	162.74	7.34643	0.00617507	0.0381933
ENSMUSG00000031347	Cetn2	0.648733	1.12363846304342	104.476	106.436499253365	161.047	7.33134	0.00612868	0.0379972
ENSMUSG00000043702	Pde12	1.31985	2.28604015237522	212.399	29.951684344646	160.927	7.33026	0.00173872	0.0163185
ENSMUSG00000066798	Zbtb6	0.879897	1.52402676825014	141.335	54.0737311116496	160.627	7.32757	0.00313527	0.0239594
ENSMUSG00000006435	Neurl1a	1.31985	2.28604015237522	202.313	26.1775143937464	153.285	7.26008	0.00202923	0.0181369
ENSMUSG00000036197	Gxylt1	3.85367	6.6747509513214	583.849	200.502583886145	151.505	7.24322	0.000741427	0.00975567
ENSMUSG00000020231	Dip2a	0.973099	1.68545769456513	146.752	5.69367953376596	150.809	7.23658	0.00437789	0.0301327
ENSMUSG00000032353	Tmed3	3.56803	6.18001154673881	534.611	263.751382173945	149.834	7.22722	0.0011864	0.0127971
ENSMUSG00000064254	Ethe1	0.648733	1.12363846304342	96.9491	54.7413945890104	149.444	7.22346	0.00769235	0.0450967
ENSMUSG00000038213	Tapbpl	1.28456	2.2249169837738	190.936	44.2022680439463	148.64	7.21568	0.00227314	0.0194019
ENSMUSG00000025997	Ikzf2	1.29747	2.24727692608684	184.564	53.0363925684447	142.25	7.15228	0.00358743	0.0261658
ENSMUSG00000004500	Zfp324	0.879897	1.52402676825014	124.818	25.8537301445933	141.856	7.14828	0.00445398	0.030478
ENSMUSG00000040274	Cdk6	4.83943	8.38214722537579	681.339	404.872396421852	140.789	7.13739	0.000688179	0.00941822
ENSMUSG00000021200	Asb2	1.9462	3.37091538913026	263.804	235.437111569095	135.548	7.08266	0.00231467	0.0195914
ENSMUSG00000021514	Zfp369	1.29747	2.24727692608684	175.415	117.228176942669	135.198	7.07893	0.0036047	0.0262367
ENSMUSG00000030613	Ccdc90b	0.973099	1.68545769456513	131.52	61.975253308096	135.156	7.07848	0.00539186	0.034693
ENSMUSG00000024941	Scyl1	2.9523	2.92201436956476	397.984	168.596714020141	134.805	7.07473	0.00115404	0.012584
ENSMUSG00000049577	Zfpm1	1.29747	2.24727692608684	174.229	82.0411587928408	134.284	7.06914	0.00392043	0.0279663
ENSMUSG00000018340	Anxa6	2.63969	4.57208030475043	351.714	122.857499100174	133.241	7.05789	0.00123507	0.0130481
ENSMUSG00000031521	Aga	0.973099	1.68545769456513	129.001	2.67366846891205	132.567	7.05058	0.00600676	0.0374749
ENSMUSG00000029536	Gatc	2.08416	2.60311627260089	275.931	104.240496268001	132.394	7.0487	0.00169122	0.0159887
ENSMUSG00000038463	Olfml2b	2.19974	3.81006692062536	290.344	251.731007435141	131.99	7.04428	0.00140013	0.01418
ENSMUSG00000032449	Slc25a36	5.70757	8.76989251788956	751.252	326.748863641669	131.624	7.04028	0.000844425	0.0105187
ENSMUSG00000022774	Ncbp2	0.973099	1.68545769456513	124.016	75.802936381461	127.445	6.99373	0.00612725	0.0379972
ENSMUSG00000039041	Adrm1	2.14093	3.70819497295633	272.057	127.974898275556	127.074	6.98953	0.00170605	0.0161171
ENSMUSG00000029174	Tbc1d1	4.21676	7.30365000978223	529.54	453.17527228823	125.58	6.97246	0.00148956	0.0147282
ENSMUSG00000055720	Ubl7	1.29747	2.24727692608684	159.139	45.7213083738728	122.654	6.93845	0.00482304	0.0322692
ENSMUSG00000052102	Gnpda1	3.24366	5.6181923152171	397.069	68.1258627640555	122.414	6.93562	0.00206435	0.0182819
ENSMUSG00000041115	Iqsec2	4.21676	7.30365000978223	513.397	194.349643750135	121.751	6.9278	0.00171333	0.0161738
ENSMUSG00000029162	Khk	1.31985	2.28604015237522	159.593	31.4946496493252	120.918	6.91788	0.0034584	0.0255586
ENSMUSG00000097195	Snhg5	0.856371	1.48327798918253	102.584	48.6009409377485	119.789	6.90435	0.00738888	0.0437548
ENSMUSG00000027242	Wdr76	1.31985	2.28604015237522	156.086	91.838050516757	118.261	6.88583	0.0034441	0.0255112
ENSMUSG00000026709	Dars2	0.879897	1.52402676825014	102.966	44.3184363380306	117.021	6.87062	0.00677715	0.0409192
ENSMUSG00000057863	Rpl36	7.7848	13.483661556521	908.628	788.058746072283	116.718	6.86689	0.00131161	0.0136249
ENSMUSG00000025354	Dnajc14	3.34748	4.95382369122775	389.198	221.969182230827	116.266	6.86129	0.00204794	0.0182483
ENSMUSG00000028029	Aimp1	1.9462	3.37091538913026	225.905	76.4419828919616	116.075	6.85891	0.00345658	0.0255586
ENSMUSG00000034652	Cd300a	3.56803	6.18001154673881	404.68	99.2697582938072	113.418	6.82551	0.00239121	0.0200685
ENSMUSG00000046962	Zbtb21	3.56803	6.18001154673881	404.543	277.887826926258	113.38	6.82502	0.00209062	0.0184812
ENSMUSG00000033940	Brk1	3.8924	6.74183077826052	433.101	185.525118860666	111.269	6.7979	0.00230316	0.0195323
ENSMUSG00000054414	Slc30a7	4.8655	8.42728847282565	531.685	177.135139002558	109.277	6.77184	0.00214707	0.0187495
ENSMUSG00000042046	Dstyk	2.9193	5.05637308369539	318.372	82.0120417474337	109.058	6.76895	0.00288284	0.0227479
ENSMUSG00000046230	Vps13a	2.9193	5.05637308369539	315.894	89.6204116830453	108.209	6.75768	0.00295103	0.0230888
ENSMUSG00000029401	Rilpl2	1.72565	2.15533792201111	184.537	110.049210975358	106.938	6.74063	0.004548	0.030925
ENSMUSG00000048142	Nat8l	1.29747	2.24727692608684	138.268	132.460811187084	106.568	6.73563	0.00704721	0.0421463
ENSMUSG00000027642	Rpn2	14.7003	24.6178395764	1564.61	735.132460721278	106.434	6.73381	0.00142743	0.0143442
ENSMUSG00000046668	Cxxc5	6.8117	11.7982038619559	724.055	184.868666019464	106.296	6.73194	0.00196129	0.0177629
ENSMUSG00000032306	Mpi	1.9462	3.37091538913026	205.886	77.7199896065945	105.789	6.72505	0.00465947	0.0315008
ENSMUSG00000021759	Ppap2a	2.56911	4.4498339675476	271.347	148.310778131771	105.619	6.72272	0.00220706	0.0190328
ENSMUSG00000032299	Commd4	2.78966	3.0087819513634	291.543	137.779565597812	104.508	6.70747	0.00230039	0.0195216
ENSMUSG00000037940	Inpp4b	13.6234	23.5964077239118	1422.16	204.64547099914	104.391	6.70586	0.001612	0.0155119
ENSMUSG00000025986	Slc39a10	4.21676	7.30365000978223	439.009	68.779455535035	104.11	6.70197	0.00259849	0.0211295
ENSMUSG00000022438	Parvb	2.14093	3.70819497295633	217.853	108.960420269989	101.756	6.66898	0.0028696	0.0226574
ENSMUSG00000043157	Arl11	1.9462	3.37091538913026	192.98	95.3992329611894	99.1575	6.63165	0.00498274	0.0329625
ENSMUSG00000035107	Dcbld2	1.28456	2.2249169837738	126.556	38.4190722322905	98.5212	6.62236	0.00608115	0.0378295
ENSMUSG00000026193	Fn1	62.2784	107.869292452168	6126.91	7129.40579497696	98.3794	6.62028	0.00151949	0.0149101
ENSMUSG00000056493	Foxk1	5.18986	8.98910770434736	508.366	150.481066246895	97.9537	6.61403	0.00249323	0.0205414
ENSMUSG00000026458	Ppfia4	14.2721	24.7200461869552	1389.2	973.769609075874	97.3365	6.60491	0.00168693	0.0159653
ENSMUSG00000053483	Usp21	2.89348	3.98624344009159	274.355	161.985668044184	94.8185	6.5671	0.00259647	0.0211295
ENSMUSG00000000056	Narf	4.54113	7.86546924130394	426.452	56.0502764450178	93.9087	6.55319	0.00298936	0.0232759
ENSMUSG00000022540	Rogdi	3.95954	6.85812045712565	371.398	99.1556964510145	93.7984	6.55149	0.00199289	0.0179637
ENSMUSG00000015023	Ddx19a	4.61913	4.16362817823922	430.068	239.415539045712	93.1057	6.5408	0.00217413	0.0189066
ENSMUSG00000070002	Ell	1.75979	3.04805353650029	162.311	97.6192941624624	92.2332	6.52721	0.00432058	0.0298813
ENSMUSG00000033467	Crlf2	2.27057	3.93273462065197	205.196	98.2430544268973	90.3722	6.49781	0.0052821	0.0342595
ENSMUSG00000045932	Ifit2	19.7864	34.2709731228243	1783.4	2252.09890430044	90.1328	6.49398	0.00456278	0.0309929
ENSMUSG00000021820	Camk2g	2.9193	5.05637308369539	258.474	66.0559509586121	88.5399	6.46826	0.0045031	0.0307166
ENSMUSG00000006423	C330007P06Rik	3.24366	5.6181923152171	284.927	133.49591237775	87.8412	6.45683	0.00407729	0.0286273
ENSMUSG00000020228	Helb	3.07964	5.3340936888755	266.241	132.037621255613	86.4521	6.43383	0.00284598	0.0224982
ENSMUSG00000003344	Btbd2	1.62183	2.80909615760855	139.679	31.2489093838175	86.124	6.42834	0.00850609	0.048893
ENSMUSG00000015340	Cybb	25.9493	44.9455385217368	2227.72	2779.61484739777	85.8489	6.42373	0.00347865	0.0256178
ENSMUSG00000070493	Chchd2	3.95954	6.85812045712565	337.484	119.759888755523	85.2332	6.41334	0.00242104	0.0201878
ENSMUSG00000070493	Gm13202	3.95954	6.85812045712565	337.484	119.759888755523	85.2332	6.41334	0.00242104	0.0201878
ENSMUSG00000009563	Tor2a	1.75979	3.04805353650029	145.648	147.588097751865	82.7641	6.37093	0.00534616	0.0344737
ENSMUSG00000034300	Fam53c	2.56911	4.4498339675476	212.109	9.31034632323701	82.5613	6.36739	0.00418764	0.0292434
ENSMUSG00000026548	Slamf9	3.56803	6.18001154673881	289.964	121.680045690555	81.2672	6.3446	0.00470263	0.0317096
ENSMUSG00000028274	Rngtt	2.9193	5.05637308369539	236.542	107.546738583068	81.0271	6.34033	0.00529056	0.03428
ENSMUSG00000022361	Zhx1	8.43353	14.6073000195645	682.518	298.240289641242	80.9291	6.33859	0.00292656	0.0230226
ENSMUSG00000037347	Chst7	2.59493	4.49455385217368	206.24	67.4803647282396	79.4781	6.31249	0.00630487	0.0387
ENSMUSG00000025626	Phf6	2.27057	3.93273462065197	179.002	43.0508133107719	78.8358	6.30078	0.00770937	0.0451359
ENSMUSG00000001082	Mfsd10	1.9462	3.37091538913026	151.195	89.4188433748303	77.6874	6.27961	0.00864232	0.0494562
ENSMUSG00000008305	Tle1	1.71274	2.96655597836506	132.916	48.007185826935	77.6042	6.27806	0.00787487	0.0459941
ENSMUSG00000028797	Tmem234	7.0168	8.2447313807557	527.455	213.898859733334	75.1703	6.23209	0.00247707	0.0204571
ENSMUSG00000026127	Imp4	3.56803	6.18001154673881	267.664	74.6560440103555	75.0172	6.22915	0.00551543	0.0353014
ENSMUSG00000047412	Zbtb44	4.39949	7.62013384125072	321.32	187.189998945986	73.0358	6.19053	0.00366791	0.0265296
ENSMUSG00000029345	Tfip11	5.8386	10.1127461673908	420.303	190.8809270928	71.987	6.16966	0.00432965	0.0298969
ENSMUSG00000048920	Fkrp	3.56803	6.18001154673881	254.941	167.446384565667	71.4513	6.15889	0.00598062	0.0373659
ENSMUSG00000022906	Parp9	13.299	23.0345884923901	943.814	416.683092660605	70.9687	6.14911	0.00333724	0.0249483
ENSMUSG00000017057	Il13ra1	16.8671	29.2146000391289	1189.78	502.985499619301	70.5387	6.14034	0.00350477	0.0257834
ENSMUSG00000034902	Pip5k1c	12.4602	11.0408694402201	865.431	483.888697812908	69.4556	6.11802	0.00252026	0.0206949
ENSMUSG00000036737	Oxsr1	4.21676	7.30365000978223	291.489	140.622894972944	69.1262	6.11116	0.00571567	0.0361294
ENSMUSG00000007659	Bcl2l1	7.7848	13.483661556521	527.967	263.001754947197	67.8203	6.08364	0.00427102	0.0296495
ENSMUSG00000025231	Sufu	3.07964	5.3340936888755	207.859	52.5537470711429	67.4945	6.0767	0.00513653	0.0335751
ENSMUSG00000079477	Rab7	29.193	50.5637308369539	1962.32	1470.44819554118	67.2189	6.07079	0.00303414	0.0235019
ENSMUSG00000037321	Tap1	16.5427	28.6527808076072	1104.33	776.693303674352	66.7561	6.06083	0.00345722	0.0255586
ENSMUSG00000037486	Asxl2	14.9209	25.8436846499987	992.354	103.07602197309	66.5078	6.05545	0.00388578	0.0277651
ENSMUSG00000059005	Hnrnpa3	25.9493	44.9455385217368	1724.73	1279.21493804428	66.4653	6.05453	0.00313827	0.0239594
ENSMUSG00000039515	Ppp2r4	8.43353	14.6073000195645	540.139	260.932047559553	64.0466	6.00105	0.00469083	0.0316466
ENSMUSG00000030846	Tial1	5.51423	9.55092693586907	351.93	151.032657342706	63.8222	5.99599	0.00646181	0.0395133
ENSMUSG00000022708	Zbtb20	13.299	23.0345884923901	838.265	70.729174574039	63.032	5.97801	0.0045857	0.0310996
ENSMUSG00000051615	Rap2a	16.5427	28.6527808076072	1029.74	348.759409952548	62.2473	5.95994	0.00414413	0.0289709
ENSMUSG00000056952	Tatdn2	8.10916	14.0454807880427	499.216	94.044866780629	61.5619	5.94397	0.00539998	0.034728
ENSMUSG00000020088	Sar1a	6.69497	9.90764738245549	408.507	31.9478006770219	61.0171	5.93114	0.00583738	0.0366836
ENSMUSG00000018909	Arrb1	15.3103	18.2406293974476	902.559	347.288961042251	58.9511	5.88145	0.00427429	0.0296563
ENSMUSG00000028032	Papss1	5.8386	10.1127461673908	331.989	98.5769908248162	56.8611	5.82937	0.00729937	0.0433438
ENSMUSG00000000555	Itga5	13.9478	24.1582269554335	791.614	503.280380506487	56.7556	5.82669	0.00491596	0.0327004
ENSMUSG00000001150	Mcm3ap	5.62981	8.9045945448136	313.753	158.826994649328	55.7306	5.8004	0.00729388	0.0433311
ENSMUSG00000017756	Slc12a7	4.71004	8.15802894050393	249.399	138.822079927894	52.9505	5.72657	0.00616068	0.0381408
ENSMUSG00000020737	Hn1	8.22474	13.4000243430554	434.535	189.168310055793	52.8327	5.72336	0.006867	0.0413651
ENSMUSG00000038023	Atp6v0a2	43.1407	74.7219577923874	2240.7	1282.91084059968	51.9393	5.69876	0.00494732	0.0328458
ENSMUSG00000042605	Atxn2	12.6379	19.7410718293973	647.138	287.429353186475	51.206	5.67824	0.00412975	0.0288859
ENSMUSG00000015937	H2afy	12.3259	21.349130797825	629.274	457.868503478372	51.0529	5.67392	0.00639659	0.0391515
ENSMUSG00000010307	Tmem86a	24.6519	42.69826159565	1256.07	383.847548110688	50.9525	5.67108	0.00576263	0.0363552
ENSMUSG00000035529	Prdm4	3.95954	6.85812045712565	199.662	86.8271617242872	50.4256	5.65608	0.00779713	0.0455878
ENSMUSG00000055670	Zzef1	18.4889	32.0236961967375	917.048	324.431589997598	49.6	5.63227	0.00629894	0.0387
ENSMUSG00000006782	Cnp	6.64333	9.43171496806895	327.82	269.899675127735	49.3458	5.62485	0.00591706	0.0370403
ENSMUSG00000022365	Derl1	18.8133	32.5855154282592	901.256	313.997470553235	47.9053	5.58211	0.00671983	0.040668
ENSMUSG00000042506	Usp22	14.5965	25.281865418477	686.163	190.797036557383	47.0088	5.55486	0.0074973	0.0441743
ENSMUSG00000020190	Mknk2	14.5965	25.281865418477	683.833	256.551228848791	46.8491	5.54995	0.00754827	0.0443937
ENSMUSG00000052698	Tln2	27.2468	47.1928154478236	1267.09	83.2331772793765	46.5044	5.53929	0.00699253	0.0419202
ENSMUSG00000021408	Ripk1	19.7864	34.2709731228243	907.004	447.268992091969	45.8399	5.51853	0.00706502	0.0422001
ENSMUSG00000004270	Lpcat3	12.7025	12.0424242546588	577.483	136.552450003922	45.4623	5.5066	0.00728246	0.0432831
ENSMUSG00000020261	Slc36a1	24.9762	43.2600808271717	1090.66	329.327804659329	43.6681	5.44851	0.00832617	0.0479868
ENSMUSG00000002319	Ipo4	5.27938	9.14416060950087	229.338	61.7809155921709	43.4403	5.44096	0.00871189	0.0497663
ENSMUSG00000078945	Naip2	39.5019	31.3636796588261	1683.64	534.155684053323	42.6218	5.41352	0.00609094	0.0378399
ENSMUSG00000051343	Rab11fip5	22.9138	20.3335073671243	972.796	263.342491731259	42.4545	5.40785	0.00662699	0.0402758
ENSMUSG00000029501	Ankle2	40.4947	40.8577906412932	1705.87	404.113058781936	42.1258	5.39663	0.006574	0.0400667
ENSMUSG00000034459	Ifit1	15.7778	15.9786460703595	631.099	730.768948180177	39.9992	5.3219	0.00627728	0.0386374
ENSMUSG00000054404	Slfn5	36.9778	64.0473923934749	1438.91	1377.97706572123	38.9127	5.28217	0.00810527	0.0470703
ENSMUSG00000062070	Pgk1	10.7175	14.4920978495159	411.63	326.287039941703	38.4071	5.2633	0.0076957	0.0450967
ENSMUSG00000073411	H2-D1	209.781	269.533043355115	7735.84	6404.54470124138	36.8758	5.2046	0.00511405	0.0335226
ENSMUSG00000073411	H2-L	209.781	269.533043355115	7735.84	6404.54470124138	36.8758	5.2046	0.00511405	0.0335226
ENSMUSG00000025246	Tbl1x	19.2683	33.373754756607	704.511	382.466860461241	36.5631	5.19232	0.00691639	0.0416034
ENSMUSG00000032518	Rpsa	239.131	243.87830168502	7383.74	5340.72708809513	30.8774	4.94848	0.00795061	0.0463385
ENSMUSG00000052407	Ccdc171	2208.48	1725.91314595893	37.6994	38.6075728478753	0.0170703	-5.87237	0.0065104	0.039754
ENSMUSG00000090137	Uba52	2253.19	1278.85191855794	30.3246	17.5626064558318	0.0134585	-6.21533	0.00270354	0.0217308
ENSMUSG00000004263	Atn1	1030.63	310.775361131213	11.018	16.1431033614585	0.0106905	-6.54753	0.00365437	0.0264625
ENSMUSG00000092995	Mir16-1	445.522	291.312427951489	2.13471	2.24905643390876	0.00479148	-7.70531	0.00110913	0.0122991
ENSMUSG00000074344	Adora3	594.582	821.962419287696	0.948723	1.64323605604	0.00159561	-9.29167	0.00743387	0.0439206
ENSMUSG00000074344	Tmigd3	594.582	821.962419287696	0.948723	1.64323605604	0.00159561	-9.29167	0.00743387	0.0439206
ENSMUSG00000069516	Lyz2	0	0	9452.31	6763.6817901198	#DIV/0!	#DIV/0!	5.11571e-08	0.000661615
ENSMUSG00000060938	Rpl26	0	0	4857.19	4186.73174223944	#DIV/0!	#DIV/0!	1.78061e-07	0.00115143
ENSMUSG00000002602	Axl	0	0	1897.97	1388.05398959806	#DIV/0!	#DIV/0!	1.28359e-06	0.0022489
ENSMUSG00000031320	Rps4x	0	0	2163.32	800.121882299329	#DIV/0!	#DIV/0!	1.02704e-06	0.0022489
ENSMUSG00000049313	Sorl1	0	0	1786.55	245.795874645583	#DIV/0!	#DIV/0!	1.63497e-06	0.0022489
ENSMUSG00000062006	Rpl34	0	0	2464.85	2010.44402265928	#DIV/0!	#DIV/0!	7.15559e-07	0.0022489
ENSMUSG00000062006	Rpl34-ps1	0	0	2464.85	2010.44402265928	#DIV/0!	#DIV/0!	7.15559e-07	0.0022489
ENSMUSG00000062006	Gm4705	0	0	2464.85	2010.44402265928	#DIV/0!	#DIV/0!	7.15559e-07	0.0022489
ENSMUSG00000063524	Eno1	0	0	1827.81	1451.9409576064	#DIV/0!	#DIV/0!	1.35493e-06	0.0022489
ENSMUSG00000069892	9930111J21Rik2	0	0	1676.41	632.206497324478	#DIV/0!	#DIV/0!	1.73889e-06	0.0022489
ENSMUSG00000089809	A930011G23Rik	0	0	2018.3	1352.21009460962	#DIV/0!	#DIV/0!	1.1146e-06	0.0022489
ENSMUSG00000090733	Rps27	0	0	1715.34	1277.51820298023	#DIV/0!	#DIV/0!	1.54814e-06	0.0022489
ENSMUSG00000073418	C4b	0	0	1470.86	290.579511113461	#DIV/0!	#DIV/0!	2.40735e-06	0.00283039
ENSMUSG00000000275	Trim25	0	0	808.283	601.228996418103	#DIV/0!	#DIV/0!	8.16321e-06	0.00294267
ENSMUSG00000000374	Trappc10	0	0	725.501	82.6542297754529	#DIV/0!	#DIV/0!	1.15382e-05	0.00294267
ENSMUSG00000001751	Naglu	0	0	1150.52	325.089753070008	#DIV/0!	#DIV/0!	3.99086e-06	0.00294267
ENSMUSG00000001794	Capns1	0	0	698.93	484.288623450415	#DIV/0!	#DIV/0!	1.15859e-05	0.00294267
ENSMUSG00000002996	Hbp1	0	0	1042.99	371.00088477218	#DIV/0!	#DIV/0!	5.38975e-06	0.00294267
ENSMUSG00000003518	Dusp3	0	0	711.896	278.105794045349	#DIV/0!	#DIV/0!	1.15221e-05	0.00294267
ENSMUSG00000005566	Trim28	0	0	709.795	253.67332732763	#DIV/0!	#DIV/0!	1.1732e-05	0.00294267
ENSMUSG00000006281	Tep1	0	0	965.497	254.450326097946	#DIV/0!	#DIV/0!	6.01021e-06	0.00294267
ENSMUSG00000008668	Rps18	0	0	1083.65	556.260868879458	#DIV/0!	#DIV/0!	4.35726e-06	0.00294267
ENSMUSG00000009292	Trpm2	0	0	767.797	314.093123647029	#DIV/0!	#DIV/0!	1.04012e-05	0.00294267
ENSMUSG00000009687	Fxyd5	0	0	690.736	664.958685534273	#DIV/0!	#DIV/0!	1.11519e-05	0.00294267
ENSMUSG00000020572	Nampt	0	0	815.074	413.872515179229	#DIV/0!	#DIV/0!	8.51007e-06	0.00294267
ENSMUSG00000021143	Pacs2	0	0	720.459	139.159888834971	#DIV/0!	#DIV/0!	1.19467e-05	0.00294267
ENSMUSG00000022415	Syngr1	0	0	710.84	344.529377383168	#DIV/0!	#DIV/0!	1.13982e-05	0.00294267
ENSMUSG00000022477	Aco2	0	0	702.759	300.098557016733	#DIV/0!	#DIV/0!	1.19318e-05	0.00294267
ENSMUSG00000022565	Plec	0	0	699.628	753.017623519654	#DIV/0!	#DIV/0!	1.07421e-05	0.00294267
ENSMUSG00000023004	Tuba1b	0	0	737.037	446.394318255687	#DIV/0!	#DIV/0!	1.05136e-05	0.00294267
ENSMUSG00000024085	Man2a1	0	0	922.205	456.223139167095	#DIV/0!	#DIV/0!	6.30335e-06	0.00294267
ENSMUSG00000024164	C3	0	0	897.096	1048.97558207891	#DIV/0!	#DIV/0!	6.03901e-06	0.00294267
ENSMUSG00000024679	Ms4a6d	0	0	701.464	274.937523193516	#DIV/0!	#DIV/0!	1.21213e-05	0.00294267
ENSMUSG00000024691	Fam111a	0	0	906.562	547.433491401022	#DIV/0!	#DIV/0!	6.48063e-06	0.00294267
ENSMUSG00000024781	Lipa	0	0	1218.23	749.522638791642	#DIV/0!	#DIV/0!	3.37845e-06	0.00294267
ENSMUSG00000025498	Irf7	0	0	719.819	801.732527343691	#DIV/0!	#DIV/0!	1.00633e-05	0.00294267
ENSMUSG00000026222	Sp100	0	0	668.884	608.433213850314	#DIV/0!	#DIV/0!	1.22867e-05	0.00294267
ENSMUSG00000026430	Rassf5	0	0	708.514	311.433539469779	#DIV/0!	#DIV/0!	1.1489e-05	0.00294267
ENSMUSG00000027580	Helz2	0	0	787.86	771.035124327296	#DIV/0!	#DIV/0!	8.28258e-06	0.00294267
ENSMUSG00000028757	Ddost	0	0	857.964	613.583390993415	#DIV/0!	#DIV/0!	7.21742e-06	0.00294267
ENSMUSG00000029416	Slc15a4	0	0	863.195	305.314793452486	#DIV/0!	#DIV/0!	8.03859e-06	0.00294267
ENSMUSG00000029470	P2rx4	0	0	728.257	256.591877687951	#DIV/0!	#DIV/0!	1.12399e-05	0.00294267
ENSMUSG00000029561	Oasl2	0	0	774.623	806.320304524185	#DIV/0!	#DIV/0!	8.62658e-06	0.00294267
ENSMUSG00000030793	Pycard	0	0	965.981	335.359390781359	#DIV/0!	#DIV/0!	5.82167e-06	0.00294267
ENSMUSG00000033350	Chst2	0	0	933.82	392.243590293731	#DIV/0!	#DIV/0!	6.2934e-06	0.00294267
ENSMUSG00000034854	Mfsd12	0	0	697.48	292.252444665677	#DIV/0!	#DIV/0!	1.1958e-05	0.00294267
ENSMUSG00000036622	Atp13a2	0	0	1122.63	332.70655157682	#DIV/0!	#DIV/0!	4.25281e-06	0.00294267
ENSMUSG00000038507	Parp12	0	0	761.842	504.13087839002	#DIV/0!	#DIV/0!	9.45554e-06	0.00294267
ENSMUSG00000042594	Sh2b3	0	0	950.901	252.88101623762	#DIV/0!	#DIV/0!	6.10282e-06	0.00294267
ENSMUSG00000042726	Trafd1	0	0	769.962	232.745310891993	#DIV/0!	#DIV/0!	9.87602e-06	0.00294267
ENSMUSG00000046879	Irgm1	0	0	801.92	406.436922573559	#DIV/0!	#DIV/0!	8.70604e-06	0.00294267
ENSMUSG00000054520	Sh3bp2	0	0	739.425	368.148584648025	#DIV/0!	#DIV/0!	1.03355e-05	0.00294267
ENSMUSG00000061482	Hist1h4d	0	0	961.829	659.093311010138	#DIV/0!	#DIV/0!	5.50843e-06	0.00294267
ENSMUSG00000063457	Rps15	0	0	1162.13	684.026021355021	#DIV/0!	#DIV/0!	3.6896e-06	0.00294267
ENSMUSG00000067212	H2-T23	0	0	927.235	658.924171682629	#DIV/0!	#DIV/0!	6.16118e-06	0.00294267
ENSMUSG00000022175	Lrp10	0	0	686.949	167.586175326132	#DIV/0!	#DIV/0!	1.287e-05	0.00296658
ENSMUSG00000024338	Psmb8	0	0	671.777	481.368276165326	#DIV/0!	#DIV/0!	1.2638e-05	0.00296658
ENSMUSG00000030956	Fam53b	0	0	688.38	157.579736793397	#DIV/0!	#DIV/0!	1.30747e-05	0.00296658
ENSMUSG00000021608	Lpcat1	0	0	671.6	68.5763670305416	#DIV/0!	#DIV/0!	1.41159e-05	0.00299847
ENSMUSG00000024014	Pim1	0	0	621.318	485.43099046128	#DIV/0!	#DIV/0!	1.47976e-05	0.00299847
ENSMUSG00000026605	Cenpf	0	0	601.485	690.938169956382	#DIV/0!	#DIV/0!	1.49967e-05	0.00299847
ENSMUSG00000027315	Spint1	0	0	687.538	388.52184250619	#DIV/0!	#DIV/0!	1.41516e-05	0.00299847
ENSMUSG00000027322	Siglec1	0	0	624.191	670.182687878575	#DIV/0!	#DIV/0!	1.39464e-05	0.00299847
ENSMUSG00000037344	Slc12a9	0	0	681.392	399.051097477321	#DIV/0!	#DIV/0!	1.43999e-05	0.00299847
ENSMUSG00000038250	Usp38	0	0	651.13	24.6460491808703	#DIV/0!	#DIV/0!	1.507e-05	0.00299847
ENSMUSG00000069793	Slfn9	0	0	614.544	568.25069643384	#DIV/0!	#DIV/0!	1.48008e-05	0.00299847
ENSMUSG00000024640	Psat1	0	0	622.119	215.721486460813	#DIV/0!	#DIV/0!	1.61635e-05	0.00302959
ENSMUSG00000029569	Tmem168	0	0	634.968	67.7807467968708	#DIV/0!	#DIV/0!	1.58145e-05	0.00302959
ENSMUSG00000036180	Gatad2a	0	0	607.269	357.108108188823	#DIV/0!	#DIV/0!	1.61075e-05	0.00302959
ENSMUSG00000044783	A730008H23Rik	0	0	616.635	297.017637210923	#DIV/0!	#DIV/0!	1.5895e-05	0.00302959
ENSMUSG00000044783	Hjurp	0	0	616.635	297.017637210923	#DIV/0!	#DIV/0!	1.5895e-05	0.00302959
ENSMUSG00000021886	Gpr65	0	0	561.524	416.724631752497	#DIV/0!	#DIV/0!	1.88358e-05	0.00306517
ENSMUSG00000024066	Xdh	0	0	576.915	494.034279625941	#DIV/0!	#DIV/0!	1.73867e-05	0.00306517
ENSMUSG00000025026	Add3	0	0	587.176	235.236710191263	#DIV/0!	#DIV/0!	1.79598e-05	0.00306517
ENSMUSG00000027864	Ptgfrn	0	0	604.401	217.596635386945	#DIV/0!	#DIV/0!	1.68839e-05	0.00306517
ENSMUSG00000028854	Slc9a1	0	0	576.068	171.047100362581	#DIV/0!	#DIV/0!	1.92033e-05	0.00306517
ENSMUSG00000029291	Rufy3	0	0	570.956	331.983091431223	#DIV/0!	#DIV/0!	1.86822e-05	0.00306517
ENSMUSG00000031165	Was	0	0	569.349	194.781995371278	#DIV/0!	#DIV/0!	1.96713e-05	0.00306517
ENSMUSG00000034667	Xpot	0	0	576.897	174.509144876567	#DIV/0!	#DIV/0!	1.95006e-05	0.00306517
ENSMUSG00000034908	Sidt2	0	0	597.131	73.9654094725563	#DIV/0!	#DIV/0!	1.88082e-05	0.00306517
ENSMUSG00000037649	H2-DMa	0	0	579.794	166.245147370717	#DIV/0!	#DIV/0!	1.90091e-05	0.00306517
ENSMUSG00000040033	Stat2	0	0	604.657	311.086559286463	#DIV/0!	#DIV/0!	1.6872e-05	0.00306517
ENSMUSG00000058163	Gm5431	0	0	574.372	215.019046931694	#DIV/0!	#DIV/0!	1.8961e-05	0.00306517
ENSMUSG00000074151	Nlrc5	0	0	598.66	294.356339624526	#DIV/0!	#DIV/0!	1.80121e-05	0.00306517
ENSMUSG00000059555	Tor4a	0	0	565.11	185.605459837667	#DIV/0!	#DIV/0!	1.99243e-05	0.00306763
ENSMUSG00000015501	Hivep2	0	0	543.683	226.308751424749	#DIV/0!	#DIV/0!	2.15532e-05	0.00311938
ENSMUSG00000018167	Stard3	0	0	549.723	31.7890066421756	#DIV/0!	#DIV/0!	2.24551e-05	0.00311938
ENSMUSG00000018547	Pip4k2b	0	0	541.329	230.543075777053	#DIV/0!	#DIV/0!	2.16285e-05	0.00311938
ENSMUSG00000022389	Tef	0	0	556.595	113.296880002182	#DIV/0!	#DIV/0!	2.25774e-05	0.00311938
ENSMUSG00000022451	Twf1	0	0	551.75	293.717086816592	#DIV/0!	#DIV/0!	2.08547e-05	0.00311938
ENSMUSG00000022451	Gm4887	0	0	551.75	293.717086816592	#DIV/0!	#DIV/0!	2.08547e-05	0.00311938
ENSMUSG00000029413	Naaa	0	0	542.588	390.746404206585	#DIV/0!	#DIV/0!	2.069e-05	0.00311938
ENSMUSG00000037972	Snn	0	0	558.418	330.891924145377	#DIV/0!	#DIV/0!	2.21539e-05	0.00311938
ENSMUSG00000041459	Tardbp	0	0	547.231	199.068710731494	#DIV/0!	#DIV/0!	2.26724e-05	0.00311938
ENSMUSG00000044827	Tlr1	0	0	552.198	108.306771519957	#DIV/0!	#DIV/0!	2.15245e-05	0.00311938
ENSMUSG00000073409	H2-Q8	0	0	527.307	321.892708539768	#DIV/0!	#DIV/0!	2.22821e-05	0.00311938
ENSMUSG00000073409	H2-Q6	0	0	527.307	321.892708539768	#DIV/0!	#DIV/0!	2.22821e-05	0.00311938
ENSMUSG00000022094	Slc39a14	0	0	508.962	480.296316667942	#DIV/0!	#DIV/0!	2.32506e-05	0.00314101
ENSMUSG00000041058	Wwp1	0	0	541.141	75.0669947810576	#DIV/0!	#DIV/0!	2.37989e-05	0.00314101
ENSMUSG00000058600	Rpl30	0	0	530.106	95.8544779187705	#DIV/0!	#DIV/0!	2.3801e-05	0.00314101
ENSMUSG00000058600	Gm5481	0	0	530.106	95.8544779187705	#DIV/0!	#DIV/0!	2.3801e-05	0.00314101
ENSMUSG00000058600	Gm6109	0	0	530.106	95.8544779187705	#DIV/0!	#DIV/0!	2.3801e-05	0.00314101
ENSMUSG00000058600	Gm6570	0	0	530.106	95.8544779187705	#DIV/0!	#DIV/0!	2.3801e-05	0.00314101
ENSMUSG00000058600	Gm7429	0	0	530.106	95.8544779187705	#DIV/0!	#DIV/0!	2.3801e-05	0.00314101
ENSMUSG00000058600	Gm9703	0	0	530.106	95.8544779187705	#DIV/0!	#DIV/0!	2.3801e-05	0.00314101
ENSMUSG00000105987	AI506816	0	0	518.671	295.478777218139	#DIV/0!	#DIV/0!	2.33873e-05	0.00314101
ENSMUSG00000027221	Chst1	0	0	512.931	228.375058333391	#DIV/0!	#DIV/0!	2.45874e-05	0.00316106
ENSMUSG00000046330	Rpl37a	0	0	514.322	225.926272411301	#DIV/0!	#DIV/0!	2.43992e-05	0.00316106
ENSMUSG00000050022	Amz1	0	0	521.38	194.902807343257	#DIV/0!	#DIV/0!	2.51719e-05	0.00316106
ENSMUSG00000050619	Zscan29	0	0	509.55	239.959352106684	#DIV/0!	#DIV/0!	2.51751e-05	0.00316106
ENSMUSG00000058594	Fbxo18	0	0	520.821	169.377433419133	#DIV/0!	#DIV/0!	2.49553e-05	0.00316106
ENSMUSG00000026159	Agfg1	0	0	525.983	89.6401628591871	#DIV/0!	#DIV/0!	2.54547e-05	0.00316544
ENSMUSG00000015027	Galns	0	0	483.608	450.170161074992	#DIV/0!	#DIV/0!	2.60347e-05	0.00318225
ENSMUSG00000020402	Vdac1	0	0	494.013	256.210361595532	#DIV/0!	#DIV/0!	2.65127e-05	0.00318225
ENSMUSG00000052299	Ltn1	0	0	506.634	62.9525449763372	#DIV/0!	#DIV/0!	2.66813e-05	0.00318225
ENSMUSG00000079017	Ifi27l2a	0	0	473.615	512.386634932742	#DIV/0!	#DIV/0!	2.6911e-05	0.00318225
ENSMUSG00000079562	Maea	0	0	494.768	258.78302160067	#DIV/0!	#DIV/0!	2.63704e-05	0.00318225
ENSMUSG00000006731	B4galnt1	0	0	491.293	170.607216520926	#DIV/0!	#DIV/0!	2.78711e-05	0.00324736
ENSMUSG00000028312	Smc2	0	0	464.125	498.270036760098	#DIV/0!	#DIV/0!	2.81539e-05	0.00325102
ENSMUSG00000010110	Stx5a	0	0	472.638	51.4386978198268	#DIV/0!	#DIV/0!	3.18143e-05	0.00326663
ENSMUSG00000017929	B4galt5	0	0	457.389	407.335747532992	#DIV/0!	#DIV/0!	3.01115e-05	0.00326663
ENSMUSG00000020523	Fam114a2	0	0	469.742	146.118959265794	#DIV/0!	#DIV/0!	3.1e-05	0.00326663
ENSMUSG00000022246	Rai14	0	0	453.554	414.828735961565	#DIV/0!	#DIV/0!	3.05793e-05	0.00326663
ENSMUSG00000022391	Rangap1	0	0	458.332	372.883358873423	#DIV/0!	#DIV/0!	3.02151e-05	0.00326663
ENSMUSG00000023456	Tpi1	0	0	468.079	322.536105192134	#DIV/0!	#DIV/0!	2.96902e-05	0.00326663
ENSMUSG00000026483	Fam129a	0	0	481.974	144.694666650463	#DIV/0!	#DIV/0!	3.03324e-05	0.00326663
ENSMUSG00000032596	Uba7	0	0	471.037	362.60487070318	#DIV/0!	#DIV/0!	3.13638e-05	0.00326663
ENSMUSG00000036986	Pml	0	0	456.702	293.376217410046	#DIV/0!	#DIV/0!	3.15739e-05	0.00326663
ENSMUSG00000042675	Ypel3	0	0	479.969	176.477504826719	#DIV/0!	#DIV/0!	3.09759e-05	0.00326663
ENSMUSG00000052656	Rnf103	0	0	474.211	96.9633120092829	#DIV/0!	#DIV/0!	3.14379e-05	0.00326663
ENSMUSG00000004626	Stxbp2	0	0	445.872	146.959690034345	#DIV/0!	#DIV/0!	3.52103e-05	0.00332932
ENSMUSG00000025173	Wdr45b	0	0	457.228	98.1933206809609	#DIV/0!	#DIV/0!	3.40241e-05	0.00332932
ENSMUSG00000026958	Dpp7	0	0	439.114	378.292464499505	#DIV/0!	#DIV/0!	3.35867e-05	0.00332932
ENSMUSG00000027406	Idh3b	0	0	445.578	262.349379126488	#DIV/0!	#DIV/0!	3.41889e-05	0.00332932
ENSMUSG00000029613	Eif2ak1	0	0	447.622	222.121439462274	#DIV/0!	#DIV/0!	3.37574e-05	0.00332932
ENSMUSG00000039202	Abhd2	0	0	450.789	106.469114647986	#DIV/0!	#DIV/0!	3.46795e-05	0.00332932
ENSMUSG00000039942	Ptger4	0	0	446.512	353.08952314136	#DIV/0!	#DIV/0!	3.29753e-05	0.00332932
ENSMUSG00000043909	Trp53bp1	0	0	458.093	104.726761159218	#DIV/0!	#DIV/0!	3.5072e-05	0.00332932
ENSMUSG00000046718	Bst2	0	0	436.551	353.801485300311	#DIV/0!	#DIV/0!	3.52676e-05	0.00332932
ENSMUSG00000059089	Fcgr4	0	0	444.791	381.916957986508	#DIV/0!	#DIV/0!	3.31551e-05	0.00332932
ENSMUSG00000074024	4632427E13Rik	0	0	473.56	258.075886635466	#DIV/0!	#DIV/0!	3.49194e-05	0.00332932
ENSMUSG00000045302	Preb	0	0	449.669	76.4306001157986	#DIV/0!	#DIV/0!	3.56659e-05	0.00334252
ENSMUSG00000005936	Kctd20	0	0	415.553	164.016281444452	#DIV/0!	#DIV/0!	4.16365e-05	0.00338669
ENSMUSG00000008690	Ncaph2	0	0	412.672	332.096845139987	#DIV/0!	#DIV/0!	3.98426e-05	0.00338669
ENSMUSG00000012443	Kif11	0	0	399.171	370.940835796771	#DIV/0!	#DIV/0!	4.15029e-05	0.00338669
ENSMUSG00000014349	Ube2z	0	0	426.27	117.994919072754	#DIV/0!	#DIV/0!	4.00697e-05	0.00338669
ENSMUSG00000015305	Sash1	0	0	408.398	373.924902846086	#DIV/0!	#DIV/0!	3.96383e-05	0.00338669
ENSMUSG00000017830	Dhx58	0	0	416.452	320.368287445883	#DIV/0!	#DIV/0!	3.84936e-05	0.00338669
ENSMUSG00000024121	Atp6v0c	0	0	439.645	122.666212564392	#DIV/0!	#DIV/0!	3.65785e-05	0.00338669
ENSMUSG00000024677	Ms4a6b	0	0	421.353	155.893177810794	#DIV/0!	#DIV/0!	4.16118e-05	0.00338669
ENSMUSG00000025161	Slc16a3	0	0	418.476	244.359023890464	#DIV/0!	#DIV/0!	3.9498e-05	0.00338669
ENSMUSG00000026584	Scyl3	0	0	424.262	167.579011446418	#DIV/0!	#DIV/0!	3.91247e-05	0.00338669
ENSMUSG00000027698	Nceh1	0	0	426.933	268.876865575116	#DIV/0!	#DIV/0!	3.74156e-05	0.00338669
ENSMUSG00000029096	Htra3	0	0	433.599	111.484724716226	#DIV/0!	#DIV/0!	3.79984e-05	0.00338669
ENSMUSG00000029550	Sppl3	0	0	435.163	219.622225684764	#DIV/0!	#DIV/0!	4.04482e-05	0.00338669
ENSMUSG00000030156	Cd69	0	0	475.046	580.811314693955	#DIV/0!	#DIV/0!	4.07432e-05	0.00338669
ENSMUSG00000035042	Ccl5	0	0	411.061	492.999378815987	#DIV/0!	#DIV/0!	3.80554e-05	0.00338669
ENSMUSG00000039841	Zfp800	0	0	428.99	134.689003943405	#DIV/0!	#DIV/0!	4.11693e-05	0.00338669
ENSMUSG00000040913	Fbxw4	0	0	441.371	92.1812164742011	#DIV/0!	#DIV/0!	3.74528e-05	0.00338669
ENSMUSG00000045917	6330416G13Rik	0	0	415.732	147.324602107269	#DIV/0!	#DIV/0!	4.15179e-05	0.00338669
ENSMUSG00000078619	Smarcd2	0	0	413.665	174.388611207699	#DIV/0!	#DIV/0!	4.14533e-05	0.00338669
ENSMUSG00000038811	Gngt2	0	0	402.112	302.86337974386	#DIV/0!	#DIV/0!	4.24165e-05	0.00342858
ENSMUSG00000034656	Cacna1a	0	0	393.604	382.37748440672	#DIV/0!	#DIV/0!	4.29925e-05	0.00343811
ENSMUSG00000057367	Birc2	0	0	415.33	125.83752552512	#DIV/0!	#DIV/0!	4.30661e-05	0.00343811
ENSMUSG00000020437	Myo1g	0	0	399.738	246.597644125289	#DIV/0!	#DIV/0!	4.43575e-05	0.00348814
ENSMUSG00000060550	H2-Q7	0	0	388.973	402.121528909673	#DIV/0!	#DIV/0!	4.4261e-05	0.00348814
ENSMUSG00000061589	Dot1l	0	0	391.88	326.906995723704	#DIV/0!	#DIV/0!	4.45019e-05	0.00348814
ENSMUSG00000026547	Tagln2	0	0	383.798	370.86994103767	#DIV/0!	#DIV/0!	4.66484e-05	0.00363436
ENSMUSG00000000386	Mx1	0	0	375.869	353.624056318329	#DIV/0!	#DIV/0!	4.93591e-05	0.00366257
ENSMUSG00000027522	Stx16	0	0	401.883	126.293683257111	#DIV/0!	#DIV/0!	4.95145e-05	0.00366257
ENSMUSG00000030678	Maz	0	0	393.633	108.153797606183	#DIV/0!	#DIV/0!	4.89233e-05	0.00366257
ENSMUSG00000031021	Tmem9b	0	0	393.059	190.551231109677	#DIV/0!	#DIV/0!	4.80805e-05	0.00366257
ENSMUSG00000037348	Paqr7	0	0	395.386	164.501196603851	#DIV/0!	#DIV/0!	4.75903e-05	0.00366257
ENSMUSG00000040722	Scamp5	0	0	408.102	163.643512535407	#DIV/0!	#DIV/0!	4.77517e-05	0.00366257
ENSMUSG00000043207	Zmpste24	0	0	393.956	218.05197043486	#DIV/0!	#DIV/0!	4.83956e-05	0.00366257
ENSMUSG00000088088	Rmrp	0	0	4872.25	4122.13127420924	#DIV/0!	#DIV/0!	4.90053e-05	0.00366257
ENSMUSG00000032384	Csnk1g1	0	0	389.349	68.4536996575313	#DIV/0!	#DIV/0!	5.02052e-05	0.00366838
ENSMUSG00000037921	Ddx60	0	0	378.078	260.543460232569	#DIV/0!	#DIV/0!	4.99881e-05	0.00366838
ENSMUSG00000027035	Cers6	0	0	386.186	89.1935968239856	#DIV/0!	#DIV/0!	5.1774e-05	0.0037054
ENSMUSG00000036894	Rap2b	0	0	371.471	281.111252499256	#DIV/0!	#DIV/0!	5.1963e-05	0.0037054
ENSMUSG00000038252	Ncapd2	0	0	363.321	430.751885200846	#DIV/0!	#DIV/0!	5.10878e-05	0.0037054
ENSMUSG00000046671	Mtfr1l	0	0	390.085	46.4455030357517	#DIV/0!	#DIV/0!	5.13142e-05	0.0037054
ENSMUSG00000066442	Mthfs	0	0	383.589	64.5079908790175	#DIV/0!	#DIV/0!	5.21443e-05	0.0037054
ENSMUSG00000025159	Mms19	0	0	380.807	156.051162899978	#DIV/0!	#DIV/0!	5.30439e-05	0.00372041
ENSMUSG00000031948	Kars	0	0	371.249	202.410227541523	#DIV/0!	#DIV/0!	5.32186e-05	0.00372041
ENSMUSG00000045039	Megf8	0	0	381.78	63.1080201269649	#DIV/0!	#DIV/0!	5.27588e-05	0.00372041
ENSMUSG00000025154	Arhgap19	0	0	377.097	113.681529244943	#DIV/0!	#DIV/0!	5.37923e-05	0.0037403
ENSMUSG00000002496	Tsc2	0	0	368.623	150.26328758087	#DIV/0!	#DIV/0!	5.5509e-05	0.00376477
ENSMUSG00000003031	Cdkn1b	0	0	386.746	224.862019177182	#DIV/0!	#DIV/0!	5.58795e-05	0.00376477
ENSMUSG00000003068	Stk11	0	0	371.508	139.101614627828	#DIV/0!	#DIV/0!	5.53364e-05	0.00376477
ENSMUSG00000024560	Cxxc1	0	0	365.139	171.562468143415	#DIV/0!	#DIV/0!	5.60563e-05	0.00376477
ENSMUSG00000027942	1700094D03Rik	0	0	375.951	79.5583077839745	#DIV/0!	#DIV/0!	5.45036e-05	0.00376477
ENSMUSG00000027942	4933434E20Rik	0	0	375.951	79.5583077839745	#DIV/0!	#DIV/0!	5.45036e-05	0.00376477
ENSMUSG00000038102	Trappc11	0	0	368.596	146.020031162947	#DIV/0!	#DIV/0!	5.61819e-05	0.00376477
ENSMUSG00000078652	Psme3	0	0	373.767	93.8903225980044	#DIV/0!	#DIV/0!	5.52143e-05	0.00376477
ENSMUSG00000025451	Paip1	0	0	367.31	158.734487378145	#DIV/0!	#DIV/0!	5.66536e-05	0.00377681
ENSMUSG00000029009	Mthfr	0	0	360.128	254.80780625093	#DIV/0!	#DIV/0!	5.75652e-05	0.00378278
ENSMUSG00000038502	Ptov1	0	0	363.945	143.953074596421	#DIV/0!	#DIV/0!	5.74199e-05	0.00378278
ENSMUSG00000038861	Pi4kb	0	0	368.142	89.3430301712524	#DIV/0!	#DIV/0!	5.77172e-05	0.00378278
ENSMUSG00000068129	Cst7	0	0	349.891	321.764762162259	#DIV/0!	#DIV/0!	5.84323e-05	0.00379751
ENSMUSG00000035885	Cox8a	0	0	353.487	229.626157684505	#DIV/0!	#DIV/0!	5.89266e-05	0.00381049
ENSMUSG00000001552	Jup	0	0	356.363	180.802177097861	#DIV/0!	#DIV/0!	5.96657e-05	0.00381985
ENSMUSG00000019838	Slc16a10	0	0	361.496	72.6127735794277	#DIV/0!	#DIV/0!	6.01836e-05	0.00381985
ENSMUSG00000021024	Psma6	0	0	350.844	230.636588571185	#DIV/0!	#DIV/0!	6.08435e-05	0.00381985
ENSMUSG00000021814	Anxa7	0	0	348.627	253.770094705497	#DIV/0!	#DIV/0!	6.07563e-05	0.00381985
ENSMUSG00000034659	Tmem109	0	0	353.711	232.319801845687	#DIV/0!	#DIV/0!	6.02177e-05	0.00381985
ENSMUSG00000059810	Rgs3	0	0	355.301	148.015394307031	#DIV/0!	#DIV/0!	6.05013e-05	0.00381985
ENSMUSG00000024870	Rab1b	0	0	350.921	190.372432363596	#DIV/0!	#DIV/0!	6.1782e-05	0.00384538
ENSMUSG00000041354	Rgl2	0	0	644.174	453.483643452445	#DIV/0!	#DIV/0!	6.18449e-05	0.00384538
ENSMUSG00000027312	Atrn	0	0	361.973	146.714962118563	#DIV/0!	#DIV/0!	6.25934e-05	0.0038733
ENSMUSG00000000959	Oxa1l	0	0	345.114	88.8721076495462	#DIV/0!	#DIV/0!	6.68678e-05	0.00388789
ENSMUSG00000003072	Atp5d	0	0	337.355	249.291373584207	#DIV/0!	#DIV/0!	6.65209e-05	0.00388789
ENSMUSG00000005823	Gpr108	0	0	350.456	78.4791824561371	#DIV/0!	#DIV/0!	6.52621e-05	0.00388789
ENSMUSG00000016495	Plgrkt	0	0	361.235	53.9209709673922	#DIV/0!	#DIV/0!	6.33332e-05	0.00388789
ENSMUSG00000025607	Copg2	0	0	349.381	155.517166936537	#DIV/0!	#DIV/0!	6.66642e-05	0.00388789
ENSMUSG00000027236	Eif3j1	0	0	339.008	207.31286935047	#DIV/0!	#DIV/0!	6.68769e-05	0.00388789
ENSMUSG00000031310	Zmym3	0	0	345.228	159.389252321297	#DIV/0!	#DIV/0!	6.69703e-05	0.00388789
ENSMUSG00000031513	Leprotl1	0	0	359.469	36.6432632767981	#DIV/0!	#DIV/0!	6.38236e-05	0.00388789
ENSMUSG00000034487	Kdelc2	0	0	341.392	240.599515535331	#DIV/0!	#DIV/0!	6.46252e-05	0.00388789
ENSMUSG00000042770	Hebp1	0	0	337.407	210.306545284978	#DIV/0!	#DIV/0!	6.67891e-05	0.00388789
ENSMUSG00000056737	Capg	0	0	337.047	221.877789136352	#DIV/0!	#DIV/0!	6.66856e-05	0.00388789
ENSMUSG00000056763	Cspp1	0	0	353.402	94.4611590234167	#DIV/0!	#DIV/0!	6.47071e-05	0.00388789
ENSMUSG00000056999	Ide	0	0	345.304	108.073459156478	#DIV/0!	#DIV/0!	6.61291e-05	0.00388789
ENSMUSG00000068245	Phf11d	0	0	327.154	391.194094765682	#DIV/0!	#DIV/0!	6.70378e-05	0.00388789
ENSMUSG00000042684	Npl	0	0	338.756	172.582722139112	#DIV/0!	#DIV/0!	6.73552e-05	0.00388886
ENSMUSG00000023341	Mx2	0	0	334.72	195.457476743902	#DIV/0!	#DIV/0!	6.87791e-05	0.00395342
ENSMUSG00000024319	Vps52	0	0	333.698	157.565207518238	#DIV/0!	#DIV/0!	7.09347e-05	0.0040238
ENSMUSG00000025044	Msr1	0	0	329.434	269.715655241166	#DIV/0!	#DIV/0!	7.05512e-05	0.0040238
ENSMUSG00000095687	Rnaset2a	0	0	336.616	134.550353274907	#DIV/0!	#DIV/0!	7.09369e-05	0.0040238
ENSMUSG00000091649	Phf11b	0	0	318.574	377.901003147436	#DIV/0!	#DIV/0!	7.1767e-05	0.00405311
ENSMUSG00000023307	March5	0	0	330.164	212.945185287663	#DIV/0!	#DIV/0!	7.42166e-05	0.00413678
ENSMUSG00000029657	Hsph1	0	0	322.608	175.875974521676	#DIV/0!	#DIV/0!	7.55061e-05	0.00413678
ENSMUSG00000030789	Itgax	0	0	324.054	201.738949476248	#DIV/0!	#DIV/0!	7.43405e-05	0.00413678
ENSMUSG00000030870	Ubfd1	0	0	322.994	227.56929584958	#DIV/0!	#DIV/0!	7.52448e-05	0.00413678
ENSMUSG00000035781	R3hdm4	0	0	331.459	112.62103210111	#DIV/0!	#DIV/0!	7.51105e-05	0.00413678
ENSMUSG00000036875	Dna2	0	0	321.904	190.579389751311	#DIV/0!	#DIV/0!	7.53604e-05	0.00413678
ENSMUSG00000064127	Med14	0	0	326.754	131.150471491605	#DIV/0!	#DIV/0!	7.58073e-05	0.00413678
ENSMUSG00000029141	Slc4a1ap	0	0	315.484	256.945024515093	#DIV/0!	#DIV/0!	7.71392e-05	0.00417478
ENSMUSG00000033952	Aspm	0	0	308.54	368.295881640021	#DIV/0!	#DIV/0!	7.71494e-05	0.00417478
ENSMUSG00000026150	Mff	0	0	339.333	142.771852745817	#DIV/0!	#DIV/0!	7.78703e-05	0.00419624
ENSMUSG00000004709	Cd244	0	0	318.592	150.681017362248	#DIV/0!	#DIV/0!	7.94625e-05	0.00420754
ENSMUSG00000005087	Cd44	0	0	312.101	292.877721051382	#DIV/0!	#DIV/0!	7.91087e-05	0.00420754
ENSMUSG00000024527	Afg3l2	0	0	318.761	133.152841102624	#DIV/0!	#DIV/0!	7.96161e-05	0.00420754
ENSMUSG00000074698	Csnk2a1	0	0	335.063	132.382859697294	#DIV/0!	#DIV/0!	7.97067e-05	0.00420754
ENSMUSG00000036067	Slc2a6	0	0	310.108	264.558440827173	#DIV/0!	#DIV/0!	8.06035e-05	0.00421401
ENSMUSG00000040618	Pck2	0	0	316.751	126.73736038365	#DIV/0!	#DIV/0!	8.11326e-05	0.00421401
ENSMUSG00000045092	S1pr1	0	0	328.424	122.672745710525	#DIV/0!	#DIV/0!	8.09141e-05	0.00421401
ENSMUSG00000048047	Zbtb33	0	0	333.221	137.832376312333	#DIV/0!	#DIV/0!	8.0901e-05	0.00421401
ENSMUSG00000028068	Iqgap3	0	0	308.946	220.301145522556	#DIV/0!	#DIV/0!	8.20323e-05	0.00423696
ENSMUSG00000032120	C2cd2l	0	0	311.465	178.224081622374	#DIV/0!	#DIV/0!	8.22297e-05	0.00423696
ENSMUSG00000020747	2310067B10Rik	0	0	312.241	118.469555504494	#DIV/0!	#DIV/0!	8.44738e-05	0.00427787
ENSMUSG00000025791	Pgm2	0	0	312.952	124.718583374846	#DIV/0!	#DIV/0!	8.39607e-05	0.00427787
ENSMUSG00000033159	Cnppd1	0	0	315.407	110.083114586696	#DIV/0!	#DIV/0!	8.46775e-05	0.00427787
ENSMUSG00000020986	Sec23a	0	0	311.422	108.290037192075	#DIV/0!	#DIV/0!	8.53494e-05	0.00427839
ENSMUSG00000074886	Grk6	0	0	307.837	178.278815646608	#DIV/0!	#DIV/0!	8.51775e-05	0.00427839
ENSMUSG00000001642	Akr1b3	0	0	302.106	235.80351247192	#DIV/0!	#DIV/0!	8.64529e-05	0.00427884
ENSMUSG00000001774	Chordc1	0	0	316.395	45.1836029118133	#DIV/0!	#DIV/0!	8.74583e-05	0.00427884
ENSMUSG00000002326	Gmpr2	0	0	304.154	70.1382810961547	#DIV/0!	#DIV/0!	9.27801e-05	0.00427884
ENSMUSG00000004356	Utp20	0	0	299.359	147.635782899596	#DIV/0!	#DIV/0!	9.25301e-05	0.00427884
ENSMUSG00000006818	Sod2	0	0	302.542	106.959844009709	#DIV/0!	#DIV/0!	9.2049e-05	0.00427884
ENSMUSG00000014077	Chp1	0	0	303.024	119.667094844029	#DIV/0!	#DIV/0!	9.32988e-05	0.00427884
ENSMUSG00000018661	Cog1	0	0	302.338	144.341226501976	#DIV/0!	#DIV/0!	9.02234e-05	0.00427884
ENSMUSG00000022614	Lmf2	0	0	304.617	170.071718088592	#DIV/0!	#DIV/0!	8.85418e-05	0.00427884
ENSMUSG00000024816	Frmd8	0	0	312.778	156.427862887014	#DIV/0!	#DIV/0!	9.04721e-05	0.00427884
ENSMUSG00000024851	Pitpnm1	0	0	306.136	180.087430224092	#DIV/0!	#DIV/0!	9.13387e-05	0.00427884
ENSMUSG00000027435	Cd93	0	0	302.443	287.874053956315	#DIV/0!	#DIV/0!	8.79598e-05	0.00427884
ENSMUSG00000030095	Tmem43	0	0	300.069	202.770791025233	#DIV/0!	#DIV/0!	8.99037e-05	0.00427884
ENSMUSG00000034947	Tmem106a	0	0	293.797	318.453061768914	#DIV/0!	#DIV/0!	9.06578e-05	0.00427884
ENSMUSG00000034998	Foxn2	0	0	308.707	97.1194497392861	#DIV/0!	#DIV/0!	9.20387e-05	0.00427884
ENSMUSG00000035824	Tk2	0	0	314.514	150.178016172579	#DIV/0!	#DIV/0!	9.19145e-05	0.00427884
ENSMUSG00000037730	Mynn	0	0	299.265	207.007980551545	#DIV/0!	#DIV/0!	9.31545e-05	0.00427884
ENSMUSG00000038429	Usp5	0	0	303.874	111.480867225115	#DIV/0!	#DIV/0!	9.15772e-05	0.00427884
ENSMUSG00000040084	Bub1b	0	0	292.912	335.324360340999	#DIV/0!	#DIV/0!	8.79819e-05	0.00427884
ENSMUSG00000043683	Fem1a	0	0	306.573	148.348326583136	#DIV/0!	#DIV/0!	9.24177e-05	0.00427884
ENSMUSG00000043885	Slc36a4	0	0	314.606	43.1576267386678	#DIV/0!	#DIV/0!	8.66669e-05	0.00427884
ENSMUSG00000047141	Zfp654	0	0	302.97	141.988542284071	#DIV/0!	#DIV/0!	9.24007e-05	0.00427884
ENSMUSG00000059820	AU019823	0	0	302.385	155.922737189368	#DIV/0!	#DIV/0!	8.97364e-05	0.00427884
ENSMUSG00000026981	Il1rn	0	0	290.37	224.172022736723	#DIV/0!	#DIV/0!	9.53063e-05	0.00428508
ENSMUSG00000027326	Casc5	0	0	285.52	305.261277867272	#DIV/0!	#DIV/0!	9.55173e-05	0.00428508
ENSMUSG00000038679	Trps1	0	0	303.263	96.2486640681238	#DIV/0!	#DIV/0!	9.41741e-05	0.00428508
ENSMUSG00000040356	Skiv2l	0	0	295.753	219.205319855423	#DIV/0!	#DIV/0!	9.51072e-05	0.00428508
ENSMUSG00000041355	Ssr2	0	0	291.771	205.389968085732	#DIV/0!	#DIV/0!	9.57541e-05	0.00428508
ENSMUSG00000028403	Zdhhc21	0	0	301.695	32.9402103095776	#DIV/0!	#DIV/0!	9.63107e-05	0.00429513
ENSMUSG00000018199	Trove2	0	0	300.388	96.1887056338566	#DIV/0!	#DIV/0!	9.67509e-05	0.00429993
ENSMUSG00000039210	Gpatch2	0	0	293.267	152.817650154051	#DIV/0!	#DIV/0!	9.71077e-05	0.00430101
ENSMUSG00000027078	Ube2l6	0	0	281.273	320.360826180952	#DIV/0!	#DIV/0!	9.89176e-05	0.00433569
ENSMUSG00000041697	Cox6a1	0	0	289.452	237.530076629864	#DIV/0!	#DIV/0!	9.95498e-05	0.00433569
ENSMUSG00000045382	Cxcr4	0	0	296.209	192.312822791487	#DIV/0!	#DIV/0!	9.97975e-05	0.00433569
ENSMUSG00000047735	Samd9l	0	0	290.023	175.106631530538	#DIV/0!	#DIV/0!	0.000100072	0.00433569
ENSMUSG00000050732	Vamp8	0	0	292.157	190.864535152233	#DIV/0!	#DIV/0!	0.000100237	0.00433569
ENSMUSG00000033257	Ttll4	0	0	299.184	114.913801530609	#DIV/0!	#DIV/0!	0.000102415	0.00438648
ENSMUSG00000035629	1700021K19Rik	0	0	289.471	163.0769691939	#DIV/0!	#DIV/0!	0.00010238	0.00438648
ENSMUSG00000037692	Ahdc1	0	0	296.173	73.72652126967	#DIV/0!	#DIV/0!	0.000102429	0.00438648
ENSMUSG00000030884	Uqcrc2	0	0	289.356	118.325233162296	#DIV/0!	#DIV/0!	0.000102942	0.00439388
ENSMUSG00000028134	Ptbp2	0	0	300.611	162.993304320537	#DIV/0!	#DIV/0!	0.000103486	0.00440259
ENSMUSG00000055652	Klhl25	0	0	295.405	168.236178442321	#DIV/0!	#DIV/0!	0.000104071	0.00441296
ENSMUSG00000026207	Speg	0	0	286.03	99.4814188740002	#DIV/0!	#DIV/0!	0.0001068	0.00449917
ENSMUSG00000035711	Dok3	0	0	283.705	128.934214835602	#DIV/0!	#DIV/0!	0.000106571	0.00449917
ENSMUSG00000000751	Rpa1	0	0	275.771	240.105743135918	#DIV/0!	#DIV/0!	0.000108363	0.00451799
ENSMUSG00000023990	Tfeb	0	0	290.067	52.0609887334366	#DIV/0!	#DIV/0!	0.000109513	0.00451799
ENSMUSG00000025068	Gsto1	0	0	284.52	71.978592734258	#DIV/0!	#DIV/0!	0.000109692	0.00451799
ENSMUSG00000026879	Gsn	0	0	273.213	285.97387202652	#DIV/0!	#DIV/0!	0.000109375	0.00451799
ENSMUSG00000031231	Cox7b	0	0	276.48	218.960401885335	#DIV/0!	#DIV/0!	0.000108475	0.00451799
ENSMUSG00000039050	Osbpl2	0	0	290.936	12.0310390963257	#DIV/0!	#DIV/0!	0.00010761	0.00451799
ENSMUSG00000069539	Scyl2	0	0	290.382	94.8146989708628	#DIV/0!	#DIV/0!	0.000109609	0.00451799
ENSMUSG00000028108	Ecm1	0	0	272.229	230.620241542188	#DIV/0!	#DIV/0!	0.000111138	0.00454856
ENSMUSG00000056145	AI504432	0	0	277.852	249.928798859051	#DIV/0!	#DIV/0!	0.000110989	0.00454856
ENSMUSG00000034254	Agpat1	0	0	283.3	89.9016231686712	#DIV/0!	#DIV/0!	0.000111576	0.0045521
ENSMUSG00000005779	Psmb4	0	0	271.66	142.519203772425	#DIV/0!	#DIV/0!	0.000117924	0.0045662
ENSMUSG00000016206	H2-M3	0	0	274.825	146.578560549978	#DIV/0!	#DIV/0!	0.000117194	0.0045662
ENSMUSG00000020641	Rsad2	0	0	404.146	513.451877389957	#DIV/0!	#DIV/0!	0.00011705	0.0045662
ENSMUSG00000021468	Sptlc1	0	0	271.46	143.765806330367	#DIV/0!	#DIV/0!	0.000117882	0.0045662
ENSMUSG00000022568	Scrib	0	0	272.167	231.312860258034	#DIV/0!	#DIV/0!	0.000115964	0.0045662
ENSMUSG00000023286	Ube2j2	0	0	274.282	110.896810374964	#DIV/0!	#DIV/0!	0.000117134	0.0045662
ENSMUSG00000026271	Gpr35	0	0	281.76	88.4576695589859	#DIV/0!	#DIV/0!	0.000114315	0.0045662
ENSMUSG00000027009	Itga4	0	0	278.371	204.560427840191	#DIV/0!	#DIV/0!	0.000115762	0.0045662
ENSMUSG00000030649	Anapc15	0	0	274.729	148.651227217893	#DIV/0!	#DIV/0!	0.00011407	0.0045662
ENSMUSG00000036768	Kif15	0	0	264.956	261.438344727812	#DIV/0!	#DIV/0!	0.000117154	0.0045662
ENSMUSG00000037434	Slc30a1	0	0	278.771	105.190286591135	#DIV/0!	#DIV/0!	0.000113032	0.0045662
ENSMUSG00000038806	Sde2	0	0	271.263	204.576926597347	#DIV/0!	#DIV/0!	0.000114959	0.0045662
ENSMUSG00000040026	Saa3	0	0	811.979	1062.83098571285	#DIV/0!	#DIV/0!	0.000117738	0.0045662
ENSMUSG00000040345	Arhgap9	0	0	279.745	108.680924066647	#DIV/0!	#DIV/0!	0.000113157	0.0045662
ENSMUSG00000045576	St7l	0	0	283.52	97.9251928309017	#DIV/0!	#DIV/0!	0.000116154	0.0045662
ENSMUSG00000049988	Lrrc25	0	0	273.889	179.504407113735	#DIV/0!	#DIV/0!	0.00011576	0.0045662
ENSMUSG00000020440	Arf5	0	0	272.201	111.074829267847	#DIV/0!	#DIV/0!	0.000119948	0.00458133
ENSMUSG00000023353	Agap3	0	0	274.139	105.07720194015	#DIV/0!	#DIV/0!	0.000122052	0.00458133
ENSMUSG00000034022	Cpsf1	0	0	271.588	113.542054217534	#DIV/0!	#DIV/0!	0.000122568	0.00458133
ENSMUSG00000039713	Plekhg5	0	0	275.556	67.9827450158206	#DIV/0!	#DIV/0!	0.000120325	0.00458133
ENSMUSG00000040612	Ildr2	0	0	285.34	159.804834379027	#DIV/0!	#DIV/0!	0.000119383	0.00458133
ENSMUSG00000041736	Tspo	0	0	262.141	267.186847388682	#DIV/0!	#DIV/0!	0.000123277	0.00458133
ENSMUSG00000045414	1190002N15Rik	0	0	271.29	195.187653808604	#DIV/0!	#DIV/0!	0.000120505	0.00458133
ENSMUSG00000045624	Esf1	0	0	260.708	233.58126697625	#DIV/0!	#DIV/0!	0.000124337	0.00458133
ENSMUSG00000049680	Urgcp	0	0	271.429	80.3032678573286	#DIV/0!	#DIV/0!	0.000123942	0.00458133
ENSMUSG00000052456	Asna1	0	0	267.647	152.765852959586	#DIV/0!	#DIV/0!	0.000121536	0.00458133
ENSMUSG00000053897	Slc39a8	0	0	278.757	64.7178288368886	#DIV/0!	#DIV/0!	0.000122285	0.00458133
ENSMUSG00000054843	Atrnl1	0	0	280.498	30.138895155042	#DIV/0!	#DIV/0!	0.000119564	0.00458133
ENSMUSG00000063268	Parp10	0	0	271.839	124.697292855769	#DIV/0!	#DIV/0!	0.000120203	0.00458133
ENSMUSG00000008373	Prpf31	0	0	258.216	224.643639336641	#DIV/0!	#DIV/0!	0.000127335	0.00459427
ENSMUSG00000020260	Pofut2	0	0	261.491	159.176583624946	#DIV/0!	#DIV/0!	0.000129289	0.00459427
ENSMUSG00000020532	Acaca	0	0	261.411	150.557112909301	#DIV/0!	#DIV/0!	0.00012907	0.00459427
ENSMUSG00000022673	Mcm4	0	0	256.494	262.294161061708	#DIV/0!	#DIV/0!	0.000126952	0.00459427
ENSMUSG00000026478	Lamc1	0	0	263.649	132.252486516166	#DIV/0!	#DIV/0!	0.000127774	0.00459427
ENSMUSG00000032841	Prr5l	0	0	263.999	120.850665391729	#DIV/0!	#DIV/0!	0.000128612	0.00459427
ENSMUSG00000034165	Ccnd3	0	0	279.218	130.310544794487	#DIV/0!	#DIV/0!	0.000127402	0.00459427
ENSMUSG00000035469	Rcbtb1	0	0	263.204	166.167999739782	#DIV/0!	#DIV/0!	0.000127485	0.00459427
ENSMUSG00000040711	Sh3pxd2b	0	0	258.373	253.064549988963	#DIV/0!	#DIV/0!	0.000128561	0.00459427
ENSMUSG00000046223	Plaur	0	0	259.362	236.673530426249	#DIV/0!	#DIV/0!	0.000126523	0.00459427
ENSMUSG00000055538	Zcchc24	0	0	269.293	42.1998202003964	#DIV/0!	#DIV/0!	0.000129306	0.00459427
ENSMUSG00000025133	Ints4	0	0	267.459	41.8500335448448	#DIV/0!	#DIV/0!	0.000130788	0.00463421
ENSMUSG00000032066	Bco2	0	0	268.426	87.6470443066112	#DIV/0!	#DIV/0!	0.000133306	0.00469767
ENSMUSG00000039230	Tbcd	0	0	261.526	105.459596294232	#DIV/0!	#DIV/0!	0.000133839	0.00470363
ENSMUSG00000031536	Polb	0	0	253.951	209.651847369858	#DIV/0!	#DIV/0!	0.000134219	0.0047042
ENSMUSG00000018585	Atox1	0	0	256.472	155.741507154285	#DIV/0!	#DIV/0!	0.000134948	0.0047115
ENSMUSG00000046229	Scand1	0	0	256.278	162.54430528082	#DIV/0!	#DIV/0!	0.000135156	0.0047115
ENSMUSG00000008384	Sertad1	0	0	262.932	110.036714577802	#DIV/0!	#DIV/0!	0.000136249	0.00471151
ENSMUSG00000032381	Fam96a	0	0	252.798	246.485790285932	#DIV/0!	#DIV/0!	0.000135995	0.00471151
ENSMUSG00000071647	Eml3	0	0	261.568	93.9665791860321	#DIV/0!	#DIV/0!	0.000135879	0.00471151
ENSMUSG00000031068	Glrx3	0	0	253.268	174.070298549144	#DIV/0!	#DIV/0!	0.000137889	0.00473027
ENSMUSG00000093938	Evi2b	234.467	135.525040549223	0	0	0	#DIV/0!	0.000137771	0.00473027
ENSMUSG00000033083	Tbc1d4	0	0	257.808	116.675468179997	#DIV/0!	#DIV/0!	0.000138979	0.00474254
ENSMUSG00000020392	Cdkn2aipnl	0	0	257.097	84.8559070563658	#DIV/0!	#DIV/0!	0.000140634	0.00475963
ENSMUSG00000020549	Elac2	0	0	255.048	158.557344439967	#DIV/0!	#DIV/0!	0.000141319	0.00475963
ENSMUSG00000047824	Pygo2	0	0	259.398	39.3927142695285	#DIV/0!	#DIV/0!	0.00014132	0.00475963
ENSMUSG00000052533	Nup188	0	0	258.165	79.8996746455175	#DIV/0!	#DIV/0!	0.00014048	0.00475963
ENSMUSG00000005774	Rfx5	0	0	259.543	23.7855884335335	#DIV/0!	#DIV/0!	0.00014336	0.0047624
ENSMUSG00000029587	Zfp12	0	0	252.297	122.45540572313	#DIV/0!	#DIV/0!	0.000143837	0.0047624
ENSMUSG00000029816	Gpnmb	0	0	652.698	857.091623177756	#DIV/0!	#DIV/0!	0.000142878	0.0047624
ENSMUSG00000042719	Naa25	0	0	253.724	122.960912886806	#DIV/0!	#DIV/0!	0.00014398	0.0047624
ENSMUSG00000060671	Atp8b2	0	0	254.402	114.462910084503	#DIV/0!	#DIV/0!	0.000143902	0.0047624
ENSMUSG00000062353	Gm15772	0	0	253.999	148.049401168521	#DIV/0!	#DIV/0!	0.000142269	0.0047624
ENSMUSG00000068749	Psma5	0	0	254.92	82.6219154371479	#DIV/0!	#DIV/0!	0.000143555	0.0047624
ENSMUSG00000018677	Slc25a39	0	0	252.687	154.516173729506	#DIV/0!	#DIV/0!	0.000145236	0.00479166
ENSMUSG00000010453	Kansl3	0	0	254.668	97.6013415069689	#DIV/0!	#DIV/0!	0.00014648	0.00480818
ENSMUSG00000035840	Lysmd3	0	0	252.678	87.7786940318971	#DIV/0!	#DIV/0!	0.000146324	0.00480818
ENSMUSG00000020708	Psmc5	0	0	245.78	175.92856175827	#DIV/0!	#DIV/0!	0.000148381	0.00483539
ENSMUSG00000024570	Rbfa	0	0	247.246	157.389177554065	#DIV/0!	#DIV/0!	0.000147922	0.00483539
ENSMUSG00000030657	Xylt1	0	0	250.483	93.428626479704	#DIV/0!	#DIV/0!	0.000149364	0.00485359
ENSMUSG00000026024	Als2	0	0	244.731	168.564967340781	#DIV/0!	#DIV/0!	0.000152996	0.00490571
ENSMUSG00000026342	Slc35f5	0	0	255.789	21.781592061516	#DIV/0!	#DIV/0!	0.000151624	0.00490571
ENSMUSG00000027175	Tcp11l1	0	0	247.721	104.713715081292	#DIV/0!	#DIV/0!	0.000152872	0.00490571
ENSMUSG00000039834	Zfp335	0	0	250.632	83.2083910967397	#DIV/0!	#DIV/0!	0.000153237	0.00490571
ENSMUSG00000000976	Heatr6	0	0	243.25	140.431582057191	#DIV/0!	#DIV/0!	0.000157767	0.00497604
ENSMUSG00000005501	Usp40	0	0	248.289	118.383069446734	#DIV/0!	#DIV/0!	0.000159962	0.00497604
ENSMUSG00000005813	Metap1	0	0	244.671	81.6275704421991	#DIV/0!	#DIV/0!	0.000162752	0.00497604
ENSMUSG00000006019	Dhx34	0	0	247.911	60.3604212446114	#DIV/0!	#DIV/0!	0.000157566	0.00497604
ENSMUSG00000021731	Mrps30	0	0	234.696	215.462347390317	#DIV/0!	#DIV/0!	0.000162526	0.00497604
ENSMUSG00000026275	Ppp1r7	0	0	241.649	136.804997412513	#DIV/0!	#DIV/0!	0.000158862	0.00497604
ENSMUSG00000026502	Desi2	0	0	248.518	38.958177566245	#DIV/0!	#DIV/0!	0.000161703	0.00497604
ENSMUSG00000029156	Sgcb	0	0	247.735	76.7808308235779	#DIV/0!	#DIV/0!	0.000160858	0.00497604
ENSMUSG00000031644	Nek1	0	0	242.523	145.215275748867	#DIV/0!	#DIV/0!	0.000156464	0.00497604
ENSMUSG00000031987	Egln1	0	0	245.033	91.466928641798	#DIV/0!	#DIV/0!	0.00015819	0.00497604
ENSMUSG00000032540	Abhd5	0	0	248.374	43.6271238627176	#DIV/0!	#DIV/0!	0.000162408	0.00497604
ENSMUSG00000032743	D430042O09Rik	0	0	245.9	55.713622407232	#DIV/0!	#DIV/0!	0.000161825	0.00497604
ENSMUSG00000036138	Acaa1a	0	0	252.377	86.6743196345402	#DIV/0!	#DIV/0!	0.000159848	0.00497604
ENSMUSG00000038416	Cdc16	0	0	245.913	81.2810298127271	#DIV/0!	#DIV/0!	0.000160286	0.00497604
ENSMUSG00000041707	1810011H11Rik	0	0	252.585	37.229683390185	#DIV/0!	#DIV/0!	0.000157775	0.00497604
ENSMUSG00000058076	Sdhc	0	0	242.404	125.37178896484	#DIV/0!	#DIV/0!	0.000160876	0.00497604
ENSMUSG00000062373	Tmem65	0	0	249.482	109.293308068106	#DIV/0!	#DIV/0!	0.000160294	0.00497604
ENSMUSG00000034786	Gpsm3	0	0	239.189	131.057733277694	#DIV/0!	#DIV/0!	0.0001641	0.00499866
ENSMUSG00000038717	Atp5l	0	0	233.984	211.649490861734	#DIV/0!	#DIV/0!	0.000164397	0.00499866
ENSMUSG00000057789	Bak1	0	0	235.008	198.954524795891	#DIV/0!	#DIV/0!	0.000164651	0.00499866
ENSMUSG00000063904	Dpp3	0	0	242.531	109.742627643081	#DIV/0!	#DIV/0!	0.000165125	0.00500131
ENSMUSG00000046785	Epm2aip1	0	0	253.252	146.969257256443	#DIV/0!	#DIV/0!	0.000165638	0.00500514
ENSMUSG00000052214	Opa3	0	0	238.819	107.961328707088	#DIV/0!	#DIV/0!	0.000166947	0.00503292
ENSMUSG00000000530	Acvrl1	0	0	233.321	180.849861272009	#DIV/0!	#DIV/0!	0.000169982	0.00507708
ENSMUSG00000027427	Polr3f	0	0	241.467	55.2646443302457	#DIV/0!	#DIV/0!	0.000169247	0.00507708
ENSMUSG00000033253	Szt2	0	0	246.045	94.5996736113237	#DIV/0!	#DIV/0!	0.000169974	0.00507708
ENSMUSG00000024042	Sik1	0	0	233.113	184.748457160952	#DIV/0!	#DIV/0!	0.000171837	0.0050855
ENSMUSG00000029552	Tes	0	0	235.886	155.260955705054	#DIV/0!	#DIV/0!	0.000171015	0.0050855
ENSMUSG00000042460	C1galt1	0	0	238.101	87.4510419313602	#DIV/0!	#DIV/0!	0.000171805	0.0050855
ENSMUSG00000068732	Tmem167b	0	0	242.151	30.3276803468247	#DIV/0!	#DIV/0!	0.000171369	0.0050855
ENSMUSG00000017288	Vps53	0	0	234.624	118.777795441493	#DIV/0!	#DIV/0!	0.000173263	0.005116
ENSMUSG00000025417	Pip4k2c	0	0	234.281	100.985609332645	#DIV/0!	#DIV/0!	0.000176896	0.00513356
ENSMUSG00000029196	Tada2b	0	0	238.666	153.182599762482	#DIV/0!	#DIV/0!	0.000175104	0.00513356
ENSMUSG00000041084	Ostc	0	0	231.828	157.973880801717	#DIV/0!	#DIV/0!	0.000175091	0.00513356
ENSMUSG00000046185	Zfp84	0	0	232.83	134.685236149142	#DIV/0!	#DIV/0!	0.000176192	0.00513356
ENSMUSG00000056116	H2-T22	0	0	231.655	194.426724277975	#DIV/0!	#DIV/0!	0.000175969	0.00513356
ENSMUSG00000056116	H2-T9	0	0	231.655	194.426724277975	#DIV/0!	#DIV/0!	0.000175969	0.00513356
ENSMUSG00000059734	Ndufs8	0	0	232.65	162.386702657275	#DIV/0!	#DIV/0!	0.00017684	0.00513356
ENSMUSG00000061273	Mmgt1	0	0	238.55	108.166431494739	#DIV/0!	#DIV/0!	0.000177033	0.00513356
ENSMUSG00000063895	Nupl1	0	0	234.708	126.014953805088	#DIV/0!	#DIV/0!	0.000175181	0.00513356
ENSMUSG00000035382	Pcsk7	0	0	236.784	50.4541135637273	#DIV/0!	#DIV/0!	0.000177436	0.00513373
ENSMUSG00000021494	Ddx41	0	0	227.142	182.978521521179	#DIV/0!	#DIV/0!	0.000180338	0.00515998
ENSMUSG00000023830	Igf2r	0	0	236.281	291.292823297055	#DIV/0!	#DIV/0!	0.000179675	0.00515998
ENSMUSG00000027573	Gid8	0	0	231.966	104.795085695376	#DIV/0!	#DIV/0!	0.000180106	0.00515998
ENSMUSG00000028063	Lmna	0	0	223.142	271.346835411729	#DIV/0!	#DIV/0!	0.000179185	0.00515998
ENSMUSG00000050628	Ubald2	0	0	228.192	180.9114163617	#DIV/0!	#DIV/0!	0.000179335	0.00515998
ENSMUSG00000025868	Higd2a	0	0	231.561	116.582884277557	#DIV/0!	#DIV/0!	0.000181743	0.0051887
ENSMUSG00000005374	Tbl2	0	0	233.731	56.2050950880459	#DIV/0!	#DIV/0!	0.000183411	0.00520188
ENSMUSG00000031168	Ebp	0	0	229.959	114.020433201303	#DIV/0!	#DIV/0!	0.000183333	0.00520188
ENSMUSG00000038181	Chpf2	0	0	239.758	152.310755206468	#DIV/0!	#DIV/0!	0.000182669	0.00520188
ENSMUSG00000031556	Tm2d2	0	0	236.25	27.5837138672628	#DIV/0!	#DIV/0!	0.000183852	0.00520297
ENSMUSG00000040964	Arhgef10l	0	0	232.495	72.6445315477206	#DIV/0!	#DIV/0!	0.000184469	0.00520463
ENSMUSG00000002205	Vrk3	0	0	229.047	32.3491692967492	#DIV/0!	#DIV/0!	0.000196441	0.00521503
ENSMUSG00000006390	Elovl1	0	0	230.056	165.18572400211	#DIV/0!	#DIV/0!	0.000186139	0.00521503
ENSMUSG00000021550	2210016F16Rik	0	0	229.251	71.018876854434	#DIV/0!	#DIV/0!	0.000190433	0.00521503
ENSMUSG00000022354	Ndufb9	0	0	225.988	102.486601070458	#DIV/0!	#DIV/0!	0.000193035	0.00521503
ENSMUSG00000023015	Racgap1	0	0	220.819	185.27480013842	#DIV/0!	#DIV/0!	0.000193316	0.00521503
ENSMUSG00000025888	Casp1	0	0	229.159	126.30715491269	#DIV/0!	#DIV/0!	0.000195489	0.00521503
ENSMUSG00000026637	Traf5	0	0	233.861	55.9808188340132	#DIV/0!	#DIV/0!	0.000189563	0.00521503
ENSMUSG00000027263	Tubgcp4	0	0	225.618	107.060195601771	#DIV/0!	#DIV/0!	0.000194555	0.00521503
ENSMUSG00000027822	Slc33a1	0	0	229.972	62.5549228325625	#DIV/0!	#DIV/0!	0.000193619	0.00521503
ENSMUSG00000027962	Vcam1	0	0	225.19	130.318828255655	#DIV/0!	#DIV/0!	0.000191521	0.00521503
ENSMUSG00000028126	Pip5k1a	0	0	233.201	9.15765601112546	#DIV/0!	#DIV/0!	0.000189721	0.00521503
ENSMUSG00000028468	Rgp1	0	0	224.499	136.029672745909	#DIV/0!	#DIV/0!	0.000193872	0.00521503
ENSMUSG00000028948	Nol9	0	0	225.987	75.9219191084395	#DIV/0!	#DIV/0!	0.000196616	0.00521503
ENSMUSG00000029730	Mcm7	0	0	219.405	237.606791066934	#DIV/0!	#DIV/0!	0.000190779	0.00521503
ENSMUSG00000030061	Uba3	0	0	231.055	46.8640401033378	#DIV/0!	#DIV/0!	0.000189412	0.00521503
ENSMUSG00000030259	Rassf8	0	0	226.397	99.5341713848414	#DIV/0!	#DIV/0!	0.000192429	0.00521503
ENSMUSG00000031197	Vbp1	0	0	223.246	186.146227971572	#DIV/0!	#DIV/0!	0.000190572	0.00521503
ENSMUSG00000034714	Ttyh2	0	0	221.308	148.598618417088	#DIV/0!	#DIV/0!	0.000197167	0.00521503
ENSMUSG00000034757	Tmub2	0	0	231.11	12.8678313162715	#DIV/0!	#DIV/0!	0.000193755	0.00521503
ENSMUSG00000038058	Nod1	0	0	229.12	63.7677580533319	#DIV/0!	#DIV/0!	0.000195934	0.00521503
ENSMUSG00000042208	0610010F05Rik	0	0	224.878	108.882969082009	#DIV/0!	#DIV/0!	0.000194887	0.00521503
ENSMUSG00000044894	Uqcrq	0	0	222.816	197.65093157692	#DIV/0!	#DIV/0!	0.000188107	0.00521503
ENSMUSG00000046245	Pilra	0	0	220.486	202.000000750354	#DIV/0!	#DIV/0!	0.000195745	0.00521503
ENSMUSG00000056167	Cnot10	0	0	226.719	135.771552440234	#DIV/0!	#DIV/0!	0.000193401	0.00521503
ENSMUSG00000062646	Ganc	0	0	231.339	17.7711933206556	#DIV/0!	#DIV/0!	0.00019508	0.00521503
ENSMUSG00000090935	Synj2bp	0	0	230.014	16.706148280272	#DIV/0!	#DIV/0!	0.000196494	0.00521503
ENSMUSG00000101645	Ctnnd1	2677.15	2878.2639400539	0	0	0	#DIV/0!	0.00018591	0.00521503
ENSMUSG00000000148	Brat1	0	0	224.249	95.0207105339495	#DIV/0!	#DIV/0!	0.000203756	0.00521894
ENSMUSG00000005354	Txn2	0	0	222.905	134.35493090779	#DIV/0!	#DIV/0!	0.000203622	0.00521894
ENSMUSG00000021037	Ahsa1	0	0	218.865	167.189194237684	#DIV/0!	#DIV/0!	0.00020419	0.00521894
ENSMUSG00000021302	Ggps1	0	0	229.727	103.099401988517	#DIV/0!	#DIV/0!	0.000201099	0.00521894
ENSMUSG00000021559	Dapk1	0	0	223.284	107.791703769439	#DIV/0!	#DIV/0!	0.000199305	0.00521894
ENSMUSG00000024357	Sil1	0	0	221.133	112.939033272545	#DIV/0!	#DIV/0!	0.000204116	0.00521894
ENSMUSG00000024410	3110002H16Rik	0	0	226.344	60.8516984727864	#DIV/0!	#DIV/0!	0.00019986	0.00521894
ENSMUSG00000029366	Dck	0	0	224.076	203.246925397336	#DIV/0!	#DIV/0!	0.0001982	0.00521894
ENSMUSG00000033857	Engase	0	0	231.784	72.1870946990353	#DIV/0!	#DIV/0!	0.000202388	0.00521894
ENSMUSG00000040093	Bmf	0	0	757.378	579.464711019476	#DIV/0!	#DIV/0!	0.000200941	0.00521894
ENSMUSG00000044626	Liph	0	0	233.503	103.536173543295	#DIV/0!	#DIV/0!	0.000202879	0.00521894
ENSMUSG00000046556	Zfp319	0	0	223.603	122.598555355118	#DIV/0!	#DIV/0!	0.000200784	0.00521894
ENSMUSG00000050064	Zfp697	0	0	231.824	130.209582749067	#DIV/0!	#DIV/0!	0.000200195	0.00521894
ENSMUSG00000058729	Lin9	0	0	221.89	117.07040264156	#DIV/0!	#DIV/0!	0.000202457	0.00521894
ENSMUSG00000063884	Ptcd3	0	0	227.557	63.5070140968064	#DIV/0!	#DIV/0!	0.000201241	0.00521894
ENSMUSG00000075000	Nrbf2	0	0	216.8	205.380459764548	#DIV/0!	#DIV/0!	0.00020216	0.00521894
ENSMUSG00000075232	Amd1	0	0	225.524	61.2933377150037	#DIV/0!	#DIV/0!	0.000199825	0.00521894
ENSMUSG00000057191	AB124611	0	0	217.923	156.731815409677	#DIV/0!	#DIV/0!	0.000205206	0.00523457
ENSMUSG00000091264	Smim13	0	0	221.191	84.4237270363201	#DIV/0!	#DIV/0!	0.000206608	0.00525996
ENSMUSG00000057691	Zfp746	0	0	223.846	118.057456398064	#DIV/0!	#DIV/0!	0.000207789	0.00526928
ENSMUSG00000009995	Taz	0	0	219.624	101.178066257271	#DIV/0!	#DIV/0!	0.000209394	0.00528763
ENSMUSG00000045665	Mfsd5	0	0	224.322	63.8916443422141	#DIV/0!	#DIV/0!	0.000209845	0.00528763
ENSMUSG00000061615	Hist1h2ab	0	0	563.408	706.543563217706	#DIV/0!	#DIV/0!	0.000210148	0.00528763
ENSMUSG00000015994	Fnta	0	0	224.613	14.8577646543314	#DIV/0!	#DIV/0!	0.000212258	0.0053174
ENSMUSG00000029233	Srd5a3	0	0	218.408	144.563627571392	#DIV/0!	#DIV/0!	0.000212044	0.0053174
ENSMUSG00000038545	Cul7	0	0	216.756	121.954689991362	#DIV/0!	#DIV/0!	0.000212975	0.0053174
ENSMUSG00000028703	Lrrc41	0	0	222.627	40.1999206440152	#DIV/0!	#DIV/0!	0.000214494	0.00534499
ENSMUSG00000032590	Apeh	0	0	216.932	105.767571469643	#DIV/0!	#DIV/0!	0.000215401	0.00535726
ENSMUSG00000036777	Anln	0	0	208.02	233.562737524313	#DIV/0!	#DIV/0!	0.000217722	0.0054046
ENSMUSG00000021108	Prkch	0	0	219.584	45.8014809443853	#DIV/0!	#DIV/0!	0.000218958	0.00542487
ENSMUSG00000025917	Cops5	0	0	211.172	158.40038363016	#DIV/0!	#DIV/0!	0.000221012	0.00545487
ENSMUSG00000049999	Ppp1r3d	0	0	222.943	52.2168735115885	#DIV/0!	#DIV/0!	0.000221005	0.00545487
ENSMUSG00000071379	Hpcal1	0	0	217.428	48.8513070894329	#DIV/0!	#DIV/0!	0.000221596	0.00545885
ENSMUSG00000029592	Usp30	0	0	218.689	83.416356231138	#DIV/0!	#DIV/0!	0.000222097	0.00546079
ENSMUSG00000029592	Gm16108	0	0	218.689	83.416356231138	#DIV/0!	#DIV/0!	0.000222097	0.00546079
ENSMUSG00000025856	Pdgfa	0	0	212.674	121.475059813307	#DIV/0!	#DIV/0!	0.000222943	0.00547121
ENSMUSG00000026829	Gbgt1	0	0	222.617	73.9657044900541	#DIV/0!	#DIV/0!	0.000225638	0.0055164
ENSMUSG00000025204	Ndufb8	0	0	207.2	201.208498575051	#DIV/0!	#DIV/0!	0.000226506	0.00552716
ENSMUSG00000037949	Ano10	0	0	213.83	67.6839551560826	#DIV/0!	#DIV/0!	0.000230857	0.00562273
ENSMUSG00000051735	Rinl	0	0	206.09	190.129916677034	#DIV/0!	#DIV/0!	0.000231631	0.00563099
ENSMUSG00000026142	Rhbdd1	0	0	213.586	59.4855781952599	#DIV/0!	#DIV/0!	0.000234472	0.00568936
ENSMUSG00000060376	Bckdha	0	0	213.568	68.3246453204302	#DIV/0!	#DIV/0!	0.000235308	0.00569895
ENSMUSG00000058388	Phtf1	0	0	210.893	76.449269575162	#DIV/0!	#DIV/0!	0.000238691	0.00574858
ENSMUSG00000019139	Isyna1	0	0	214.902	52.1396857044761	#DIV/0!	#DIV/0!	0.000239305	0.00575267
ENSMUSG00000019518	Ap4m1	0	0	211.41	37.8970302324238	#DIV/0!	#DIV/0!	0.000241167	0.00575351
ENSMUSG00000022404	Slc25a17	0	0	208.89	88.3642375324929	#DIV/0!	#DIV/0!	0.000241404	0.00575351
ENSMUSG00000028394	Pole3	0	0	204.343	161.163210958239	#DIV/0!	#DIV/0!	0.000240239	0.00575351
ENSMUSG00000030034	Ino80b	0	0	204.92	137.961400047332	#DIV/0!	#DIV/0!	0.000241913	0.00575351
ENSMUSG00000032939	Nup93	0	0	208.094	98.8594012565061	#DIV/0!	#DIV/0!	0.000239799	0.00575351
ENSMUSG00000053063	Clec12a	0	0	202.676	217.409028696465	#DIV/0!	#DIV/0!	0.00024201	0.00575351
ENSMUSG00000036334	Igsf10	0	0	205.652	146.177017951459	#DIV/0!	#DIV/0!	0.000243269	0.00577285
ENSMUSG00000035969	Rusc2	0	0	206.957	93.1368917724251	#DIV/0!	#DIV/0!	0.000244	0.00577959
ENSMUSG00000001249	Hpn	0	0	209.26	83.9076655809881	#DIV/0!	#DIV/0!	0.000245556	0.00580001
ENSMUSG00000027715	Ccna2	0	0	200.23	212.927745756582	#DIV/0!	#DIV/0!	0.000245759	0.00580001
ENSMUSG00000029545	Acads	0	0	207.038	79.305954628458	#DIV/0!	#DIV/0!	0.000246654	0.00581053
ENSMUSG00000031059	Ndufb11	0	0	203.115	147.759814700521	#DIV/0!	#DIV/0!	0.000247443	0.00581852
ENSMUSG00000027514	Zbp1	0	0	501.364	661.800186351173	#DIV/0!	#DIV/0!	0.000248967	0.00584371
ENSMUSG00000032309	Fbxo22	0	0	205.842	104.261174428746	#DIV/0!	#DIV/0!	0.000249632	0.00584528
ENSMUSG00000041765	Ubac2	0	0	210.487	8.17738601408752	#DIV/0!	#DIV/0!	0.000249937	0.00584528
ENSMUSG00000022761	Lztr1	0	0	206.407	108.41787843343	#DIV/0!	#DIV/0!	0.000250905	0.00585732
ENSMUSG00000038671	Arfrp1	0	0	212.544	64.0500565153176	#DIV/0!	#DIV/0!	0.000252264	0.00587842
ENSMUSG00000027397	Slc20a1	0	0	204.112	89.1840995985589	#DIV/0!	#DIV/0!	0.000254521	0.00592036
ENSMUSG00000009214	Tmem8c	0	0	205.945	125.854132606593	#DIV/0!	#DIV/0!	0.000255914	0.00593142
ENSMUSG00000056941	Commd7	0	0	206.651	107.844568810467	#DIV/0!	#DIV/0!	0.000255524	0.00593142
ENSMUSG00000035310	Lin54	0	0	200.806	138.149964705173	#DIV/0!	#DIV/0!	0.000257167	0.0059498
ENSMUSG00000004069	Dnaja3	0	0	200.512	111.144335184655	#DIV/0!	#DIV/0!	0.000261365	0.00598459
ENSMUSG00000024942	Capn1	0	0	197.21	181.622227832647	#DIV/0!	#DIV/0!	0.00026191	0.00598459
ENSMUSG00000034111	Tmed8	0	0	201.221	105.688827954942	#DIV/0!	#DIV/0!	0.000261744	0.00598459
ENSMUSG00000034190	Chmp7	0	0	203.054	92.6710751932474	#DIV/0!	#DIV/0!	0.000260708	0.00598459
ENSMUSG00000036352	Ubac1	0	0	200.812	114.591329500753	#DIV/0!	#DIV/0!	0.000260999	0.00598459
ENSMUSG00000037029	Zfp146	0	0	207.027	50.3676760645826	#DIV/0!	#DIV/0!	0.000259898	0.00598459
ENSMUSG00000021676	Iqgap2	0	0	199.869	122.834624943978	#DIV/0!	#DIV/0!	0.000262995	0.00599324
ENSMUSG00000028099	Polr3c	0	0	202.559	126.060895187445	#DIV/0!	#DIV/0!	0.000263215	0.00599324
ENSMUSG00000034993	Vat1	0	0	197.901	142.543714252439	#DIV/0!	#DIV/0!	0.000265587	0.00603663
ENSMUSG00000029007	Agtrap	0	0	201.776	62.3292034713114	#DIV/0!	#DIV/0!	0.000266897	0.00604644
ENSMUSG00000047246	Hist1h2be	0	0	198.845	135.580499497202	#DIV/0!	#DIV/0!	0.000266954	0.00604644
ENSMUSG00000032977	Fam207a	0	0	202.089	68.1763995388239	#DIV/0!	#DIV/0!	0.00027041	0.00609472
ENSMUSG00000039357	Fut11	0	0	204.306	30.9079848711706	#DIV/0!	#DIV/0!	0.000270499	0.00609472
ENSMUSG00000053898	Ech1	0	0	200.849	79.1343763314638	#DIV/0!	#DIV/0!	0.000269628	0.00609472
ENSMUSG00000001999	Blvra	0	0	196.818	109.385638568211	#DIV/0!	#DIV/0!	0.000276391	0.00613159
ENSMUSG00000008036	Ap2s1	0	0	195.927	120.563389805133	#DIV/0!	#DIV/0!	0.000275957	0.00613159
ENSMUSG00000021993	Mipep	0	0	199.435	139.574820522657	#DIV/0!	#DIV/0!	0.000274148	0.00613159
ENSMUSG00000028187	Rpf1	0	0	197.503	89.2612265760181	#DIV/0!	#DIV/0!	0.000276403	0.00613159
ENSMUSG00000036208	BC027231	0	0	199.39	96.2052261508909	#DIV/0!	#DIV/0!	0.000275365	0.00613159
ENSMUSG00000019054	Fis1	0	0	198.488	67.7528717026088	#DIV/0!	#DIV/0!	0.000278518	0.00615739
ENSMUSG00000026384	Ptpn4	0	0	206.418	130.391685223104	#DIV/0!	#DIV/0!	0.000278275	0.00615739
ENSMUSG00000026796	Fam129b	0	0	196.292	118.627447268105	#DIV/0!	#DIV/0!	0.000279829	0.00616529
ENSMUSG00000030327	Necap1	0	0	196.193	103.182143982044	#DIV/0!	#DIV/0!	0.000279782	0.00616529
ENSMUSG00000026946	Nmi	0	0	192.691	164.000653114964	#DIV/0!	#DIV/0!	0.000281021	0.00618103
ENSMUSG00000038291	Snx25	0	0	196.011	121.771413061004	#DIV/0!	#DIV/0!	0.000282248	0.00618697
ENSMUSG00000020638	Cmpk2	0	0	191.056	170.393315430823	#DIV/0!	#DIV/0!	0.000283659	0.00619689
ENSMUSG00000033111	3830406C13Rik	0	0	196.507	74.9066533954786	#DIV/0!	#DIV/0!	0.000283278	0.00619689
ENSMUSG00000020255	D10Wsu102e	0	0	199.986	20.566038258298	#DIV/0!	#DIV/0!	0.000285409	0.00620414
ENSMUSG00000025358	Cdk2	0	0	196.953	64.2956774911048	#DIV/0!	#DIV/0!	0.00028591	0.00620414
ENSMUSG00000031922	Cep57	0	0	196.544	81.8811907271852	#DIV/0!	#DIV/0!	0.000285407	0.00620414
ENSMUSG00000025236	Adpgk	0	0	197.242	48.3420629406815	#DIV/0!	#DIV/0!	0.000286616	0.00620905
ENSMUSG00000027937	Jtb	0	0	197.208	39.9837340413963	#DIV/0!	#DIV/0!	0.000288534	0.00624015
ENSMUSG00000042901	Aida	0	0	196.185	80.3490968154043	#DIV/0!	#DIV/0!	0.00029062	0.00627476
ENSMUSG00000035692	Isg15	0	0	188.429	177.135034345901	#DIV/0!	#DIV/0!	0.000291293	0.00627883
ENSMUSG00000069270	Hist1h2ac	0	0	188.843	166.051294732836	#DIV/0!	#DIV/0!	0.000292481	0.00629394
ENSMUSG00000042502	Cd2bp2	0	0	193.869	115.468779687132	#DIV/0!	#DIV/0!	0.000293689	0.00630945
ENSMUSG00000024672	Ms4a7	0	0	192.144	137.224147752886	#DIV/0!	#DIV/0!	0.000296589	0.00632623
ENSMUSG00000028344	Invs	0	0	192.379	111.751448487169	#DIV/0!	#DIV/0!	0.000296763	0.00632623
ENSMUSG00000028466	Creb3	0	0	190.834	130.706882731015	#DIV/0!	#DIV/0!	0.000295351	0.00632623
ENSMUSG00000033423	Eri3	0	0	197.787	20.7947227940227	#DIV/0!	#DIV/0!	0.000296394	0.00632623
ENSMUSG00000003617	Cp	0	0	190.39	163.447127056722	#DIV/0!	#DIV/0!	0.000297702	0.00633172
ENSMUSG00000003779	Kif20a	0	0	187.965	155.092546346946	#DIV/0!	#DIV/0!	0.00029823	0.00633172
ENSMUSG00000004667	Polr2e	0	0	192.831	106.534103033094	#DIV/0!	#DIV/0!	0.000299581	0.00633387
ENSMUSG00000005054	Cstb	0	0	185.355	187.748187640763	#DIV/0!	#DIV/0!	0.000302425	0.00633387
ENSMUSG00000023044	Csad	0	0	200.068	68.3726762033202	#DIV/0!	#DIV/0!	0.000301845	0.00633387
ENSMUSG00000024997	Prdx3	0	0	190.359	129.115862440371	#DIV/0!	#DIV/0!	0.000300664	0.00633387
ENSMUSG00000025533	Asl	0	0	192.483	81.0171449705291	#DIV/0!	#DIV/0!	0.000300714	0.00633387
ENSMUSG00000031490	Eif4ebp1	0	0	187.943	143.45736056472	#DIV/0!	#DIV/0!	0.000302663	0.00633387
ENSMUSG00000031504	Rab20	0	0	191.715	94.3160650749957	#DIV/0!	#DIV/0!	0.000300278	0.00633387
ENSMUSG00000031967	Afg3l1	0	0	190.896	107.841681514821	#DIV/0!	#DIV/0!	0.000302424	0.00633387
ENSMUSG00000039633	Lonrf1	0	0	191.955	60.6180013286657	#DIV/0!	#DIV/0!	0.000304705	0.00636631
ENSMUSG00000035206	Sppl2b	0	0	192.949	62.9450836281916	#DIV/0!	#DIV/0!	0.000306156	0.00638631
ENSMUSG00000031352	Hccs	0	0	190.555	76.2928236342349	#DIV/0!	#DIV/0!	0.000307745	0.00639541
ENSMUSG00000060166	Zdhhc8	0	0	191.195	66.4809940861961	#DIV/0!	#DIV/0!	0.00030808	0.00639541
ENSMUSG00000095217	Hist1h2bn	0	0	275.878	338.212813912769	#DIV/0!	#DIV/0!	0.000308144	0.00639541
ENSMUSG00000001380	Hars	0	0	185.448	158.636154236728	#DIV/0!	#DIV/0!	0.000309287	0.00640001
ENSMUSG00000048930	Tada3	0	0	192.23	39.6315944219117	#DIV/0!	#DIV/0!	0.00030987	0.00640183
ENSMUSG00000042246	Tmc7	0	0	199.936	116.700842920173	#DIV/0!	#DIV/0!	0.000312225	0.00642995
ENSMUSG00000003546	Klc4	0	0	188.032	92.4542251369444	#DIV/0!	#DIV/0!	0.00031367	0.00644942
ENSMUSG00000021048	Mthfd1	0	0	186.919	94.7870275547621	#DIV/0!	#DIV/0!	0.000318465	0.00651694
ENSMUSG00000036825	Ssx2ip	0	0	180.809	212.508289576145	#DIV/0!	#DIV/0!	0.000320333	0.00653448
ENSMUSG00000034681	Rnps1	0	0	182.712	154.358756707127	#DIV/0!	#DIV/0!	0.000322634	0.00655065
ENSMUSG00000057788	Ddx49	0	0	188.122	90.2585438313726	#DIV/0!	#DIV/0!	0.000323151	0.00655065
ENSMUSG00000067713	Prkag1	0	0	184.73	118.011643428283	#DIV/0!	#DIV/0!	0.00032299	0.00655065
ENSMUSG00000068959	Zfp619	0	0	193.187	120.440668579661	#DIV/0!	#DIV/0!	0.000322936	0.00655065
ENSMUSG00000019872	Smpdl3a	0	0	193.174	60.6880808312248	#DIV/0!	#DIV/0!	0.000325219	0.00658225
ENSMUSG00000045671	Spred2	0	0	186.157	76.2140862948275	#DIV/0!	#DIV/0!	0.000326521	0.00659828
ENSMUSG00000028914	Casp9	0	0	189.738	106.201478228369	#DIV/0!	#DIV/0!	0.000327838	0.00661309
ENSMUSG00000030706	Mrpl48	0	0	187.154	80.3430921551898	#DIV/0!	#DIV/0!	0.000328277	0.00661309
ENSMUSG00000058486	Wdr91	0	0	185.952	99.3835073513609	#DIV/0!	#DIV/0!	0.000329054	0.00661844
ENSMUSG00000031166	Wdr13	0	0	189.753	39.427243481204	#DIV/0!	#DIV/0!	0.000329879	0.00662472
ENSMUSG00000026767	Fam188a	0	0	192.944	74.3130639050727	#DIV/0!	#DIV/0!	0.000331861	0.00662661
ENSMUSG00000033624	Pdpr	0	0	192.988	60.6354118732543	#DIV/0!	#DIV/0!	0.000330508	0.00662661
ENSMUSG00000035674	Ndufa3	0	0	182.488	126.509045323693	#DIV/0!	#DIV/0!	0.000332027	0.00662661
ENSMUSG00000096727	Psmb9	0	0	185.791	85.1526259937476	#DIV/0!	#DIV/0!	0.000331245	0.00662661
ENSMUSG00000079003	Samd1	0	0	182.732	117.358009165258	#DIV/0!	#DIV/0!	0.000333068	0.00662704
ENSMUSG00000054072	Iigp1	0	0	181.236	154.812684900654	#DIV/0!	#DIV/0!	0.00033468	0.00664888
ENSMUSG00000034189	Hsdl1	0	0	185.667	99.9723320169311	#DIV/0!	#DIV/0!	0.00033644	0.00667358
ENSMUSG00000003484	Cyp4f18	0	0	179.456	160.399301237063	#DIV/0!	#DIV/0!	0.000339147	0.0066755
ENSMUSG00000003948	Mmd	0	0	186.473	127.48355414853	#DIV/0!	#DIV/0!	0.000339201	0.0066755
ENSMUSG00000015750	Aph1a	0	0	186.03	105.236700990463	#DIV/0!	#DIV/0!	0.000337543	0.0066755
ENSMUSG00000050335	Lgals3	0	0	179.15	207.997534488176	#DIV/0!	#DIV/0!	0.000338954	0.0066755
ENSMUSG00000050592	Fam78a	0	0	185.151	74.735644531238	#DIV/0!	#DIV/0!	0.000339634	0.0066755
ENSMUSG00000036528	Ppfibp2	0	0	184.289	55.7920449967548	#DIV/0!	#DIV/0!	0.000340747	0.00668722
ENSMUSG00000044952	Kctd21	0	0	190.034	129.566690363579	#DIV/0!	#DIV/0!	0.000341403	0.00668994
ENSMUSG00000015357	Clpx	0	0	182.292	83.8302306711055	#DIV/0!	#DIV/0!	0.000343903	0.00670523
ENSMUSG00000021916	Glt8d1	0	0	181.491	98.5151493808784	#DIV/0!	#DIV/0!	0.000343751	0.00670523
ENSMUSG00000022126	Irg1	0	0	177.419	172.901711195924	#DIV/0!	#DIV/0!	0.000346331	0.00670523
ENSMUSG00000027331	Knstrn	0	0	176.171	191.717573487013	#DIV/0!	#DIV/0!	0.000345996	0.00670523
ENSMUSG00000029201	Ugdh	0	0	184.939	35.3824107541555	#DIV/0!	#DIV/0!	0.000343482	0.00670523
ENSMUSG00000037795	N4bp2	0	0	185.966	94.5732706403994	#DIV/0!	#DIV/0!	0.000344587	0.00670523
ENSMUSG00000069830	Nlrp1a	0	0	185.617	43.8277714864699	#DIV/0!	#DIV/0!	0.000350981	0.00677498
ENSMUSG00000010045	Tmem115	0	0	184.428	53.8363751355619	#DIV/0!	#DIV/0!	0.000351636	0.0067775
ENSMUSG00000021712	Trim23	0	0	182.031	85.737168230093	#DIV/0!	#DIV/0!	0.000354249	0.00679748
ENSMUSG00000028792	Ak2	0	0	181.917	85.8259456619405	#DIV/0!	#DIV/0!	0.000353681	0.00679748
ENSMUSG00000036006	Fam65b	0	0	180.813	96.652552133668	#DIV/0!	#DIV/0!	0.000353976	0.00679748
ENSMUSG00000023021	Cers5	0	0	187.473	94.5647936674284	#DIV/0!	#DIV/0!	0.000356546	0.00683143
ENSMUSG00000025372	Baiap2	0	0	183.041	48.0938392297723	#DIV/0!	#DIV/0!	0.000358004	0.00683909
ENSMUSG00000066735	Vkorc1l1	0	0	186.173	80.305237101128	#DIV/0!	#DIV/0!	0.000357952	0.00683909
ENSMUSG00000015363	Trabd	0	0	183.009	21.8698604442196	#DIV/0!	#DIV/0!	0.0003587	0.0068404
ENSMUSG00000032109	Nlrx1	0	0	178.827	87.5813065126067	#DIV/0!	#DIV/0!	0.000359248	0.0068404
ENSMUSG00000048696	Mex3d	0	0	182.633	101.407543944366	#DIV/0!	#DIV/0!	0.000359659	0.0068404
ENSMUSG00000023018	Smarcd1	0	0	177.473	107.866623327444	#DIV/0!	#DIV/0!	0.000362115	0.00684684
ENSMUSG00000024370	Cdc23	0	0	178.335	136.971941540097	#DIV/0!	#DIV/0!	0.000361855	0.00684684
ENSMUSG00000031438	Rnf128	0	0	178.696	109.054757301741	#DIV/0!	#DIV/0!	0.000361736	0.00684684
ENSMUSG00000079036	Alkbh1	0	0	184.339	62.1897328940531	#DIV/0!	#DIV/0!	0.000361067	0.00684684
ENSMUSG00000079036	Nrp	0	0	184.339	62.1897328940531	#DIV/0!	#DIV/0!	0.000361067	0.00684684
ENSMUSG00000047843	Bri3	0	0	178.59	81.911299521565	#DIV/0!	#DIV/0!	0.000362685	0.0068476
ENSMUSG00000020253	Ppm1m	0	0	182.977	58.1078972607671	#DIV/0!	#DIV/0!	0.000364414	0.00685655
ENSMUSG00000025138	Sirt7	0	0	183.423	84.628252698654	#DIV/0!	#DIV/0!	0.000364749	0.00685655
ENSMUSG00000038690	Atp5j2	0	0	175.253	136.282845349772	#DIV/0!	#DIV/0!	0.000364212	0.00685655
ENSMUSG00000051329	Nup160	0	0	180.007	68.6306428010564	#DIV/0!	#DIV/0!	0.0003667	0.00688321
ENSMUSG00000036941	Elac1	0	0	184.282	45.5439523595506	#DIV/0!	#DIV/0!	0.000368006	0.00688773
ENSMUSG00000041308	Sntb2	0	0	177.993	79.0688329344745	#DIV/0!	#DIV/0!	0.000367787	0.00688773
ENSMUSG00000046711	Hmga1	0	0	174.755	144.681817840829	#DIV/0!	#DIV/0!	0.000369063	0.00689753
ENSMUSG00000022021	Diap3	0	0	170.949	188.779933241033	#DIV/0!	#DIV/0!	0.000372013	0.00693262
ENSMUSG00000031467	Agpat5	0	0	178.849	73.3284765995327	#DIV/0!	#DIV/0!	0.00037198	0.00693262
ENSMUSG00000020273	Papolg	0	0	179.034	50.2938403833189	#DIV/0!	#DIV/0!	0.000372572	0.00693305
ENSMUSG00000029911	Ssbp1	0	0	182.12	27.2163650392744	#DIV/0!	#DIV/0!	0.000374893	0.00695623
ENSMUSG00000025899	Alkbh8	0	0	180.258	50.8384928770166	#DIV/0!	#DIV/0!	0.000375802	0.0069631
ENSMUSG00000013833	Med16	0	0	177.855	72.5858480513967	#DIV/0!	#DIV/0!	0.000376649	0.00696882
ENSMUSG00000032788	Pdxk	0	0	178.557	35.6827701132472	#DIV/0!	#DIV/0!	0.000378406	0.00699132
ENSMUSG00000028619	Tceanc2	0	0	177.998	56.772966782803	#DIV/0!	#DIV/0!	0.000380895	0.00699732
ENSMUSG00000032231	Anxa2	0	0	173.674	134.931834061993	#DIV/0!	#DIV/0!	0.000380035	0.00699732
ENSMUSG00000042032	Mat2b	0	0	181.289	129.991822010486	#DIV/0!	#DIV/0!	0.000380726	0.00699732
ENSMUSG00000025487	Psmd13	0	0	174.26	93.7406825183007	#DIV/0!	#DIV/0!	0.00038463	0.00704301
ENSMUSG00000043964	Orai3	0	0	180.215	94.5768833215208	#DIV/0!	#DIV/0!	0.000385015	0.00704301
ENSMUSG00000024978	Gpam	0	0	177.218	32.9365493110117	#DIV/0!	#DIV/0!	0.000386816	0.00704605
ENSMUSG00000047879	Usp14	0	0	179.125	68.2492036050747	#DIV/0!	#DIV/0!	0.000386798	0.00704605
ENSMUSG00000048732	Klhl11	0	0	175.858	66.0673670275745	#DIV/0!	#DIV/0!	0.000386028	0.00704605
ENSMUSG00000018339	Gpx3	0	0	170.847	168.056127681857	#DIV/0!	#DIV/0!	0.000388647	0.00706067
ENSMUSG00000022557	Bop1	0	0	173.844	84.8352133784891	#DIV/0!	#DIV/0!	0.000388711	0.00706067
ENSMUSG00000013275	Slc41a1	0	0	175.399	48.7986160210717	#DIV/0!	#DIV/0!	0.000391354	0.00706666
ENSMUSG00000020495	Smg8	0	0	177.778	14.7924149553251	#DIV/0!	#DIV/0!	0.000391531	0.00706666
ENSMUSG00000030282	Cmas	0	0	179.115	116.916381674855	#DIV/0!	#DIV/0!	0.000392265	0.00706666
ENSMUSG00000031505	Carkd	0	0	176.843	54.2017813844765	#DIV/0!	#DIV/0!	0.000391315	0.00706666
ENSMUSG00000065979	Cpped1	0	0	175.979	61.9635135090557	#DIV/0!	#DIV/0!	0.000390419	0.00706666
ENSMUSG00000005043	Sgsh	0	0	174.495	64.0968076351163	#DIV/0!	#DIV/0!	0.000394188	0.00708766
ENSMUSG00000010358	Ifi35	0	0	172.267	134.958533508069	#DIV/0!	#DIV/0!	0.000394581	0.00708766
ENSMUSG00000021810	Ecd	0	0	171.808	137.621331469173	#DIV/0!	#DIV/0!	0.00039687	0.00710097
ENSMUSG00000037997	Parp11	0	0	175.516	80.0060824116599	#DIV/0!	#DIV/0!	0.000397518	0.00710097
ENSMUSG00000017858	Ift52	0	0	171.029	98.8658501828982	#DIV/0!	#DIV/0!	0.000400281	0.00714045
ENSMUSG00000022426	Josd1	0	0	173.074	67.457247482799	#DIV/0!	#DIV/0!	0.000402873	0.00715709
ENSMUSG00000022426	Gm10651	0	0	173.074	67.457247482799	#DIV/0!	#DIV/0!	0.000402873	0.00715709
ENSMUSG00000026280	Atg4b	0	0	173.055	75.1635169794964	#DIV/0!	#DIV/0!	0.000401783	0.00715709
ENSMUSG00000039157	Fam102a	0	0	173.473	52.4792335979445	#DIV/0!	#DIV/0!	0.000402414	0.00715709
ENSMUSG00000039217	Il18	0	0	170.545	90.6118754594003	#DIV/0!	#DIV/0!	0.000407333	0.00722639
ENSMUSG00000025208	Mrpl43	0	0	171.095	74.6639986155936	#DIV/0!	#DIV/0!	0.000409025	0.00723656
ENSMUSG00000041712	Ubr7	0	0	171.082	88.7876510935187	#DIV/0!	#DIV/0!	0.000408803	0.00723656
ENSMUSG00000057134	Ado	0	0	172.172	58.7122325347472	#DIV/0!	#DIV/0!	0.000411998	0.0072792
ENSMUSG00000022617	Chkb	0	0	173.369	40.0160593565737	#DIV/0!	#DIV/0!	0.000414533	0.007314
ENSMUSG00000019806	Aig1	0	0	169.804	119.144179910523	#DIV/0!	#DIV/0!	0.000416039	0.00733057
ENSMUSG00000025572	Tmc6	0	0	172.628	66.6877386059491	#DIV/0!	#DIV/0!	0.00041757	0.00734752
ENSMUSG00000070284	Gmppb	0	0	169.875	66.1351087153281	#DIV/0!	#DIV/0!	0.000419855	0.0073777
ENSMUSG00000036959	Bcorl1	0	0	165.775	135.874930917446	#DIV/0!	#DIV/0!	0.000420455	0.00737821
ENSMUSG00000069049	Eif2s3y	0	0	166.972	145.360902702211	#DIV/0!	#DIV/0!	0.000421406	0.00738487
ENSMUSG00000021460	Auh	0	0	175.107	65.7726069521046	#DIV/0!	#DIV/0!	0.000422138	0.00738771
ENSMUSG00000030400	Ercc2	0	0	168.09	88.5908252637291	#DIV/0!	#DIV/0!	0.000423216	0.00739656
ENSMUSG00000041037	Irgq	0	0	173.712	36.1191357025322	#DIV/0!	#DIV/0!	0.000424004	0.00740034
ENSMUSG00000040855	Reps2	0	0	168.072	87.670024363981	#DIV/0!	#DIV/0!	0.000424769	0.00740369
ENSMUSG00000037110	Ralgapa2	0	0	169.578	72.9101318740849	#DIV/0!	#DIV/0!	0.000425827	0.00741214
ENSMUSG00000048832	Vps37c	0	0	163.663	165.633747427508	#DIV/0!	#DIV/0!	0.000427014	0.00741285
ENSMUSG00000020886	Dlg4	0	0	167.682	91.1107791052306	#DIV/0!	#DIV/0!	0.000430517	0.00741661
ENSMUSG00000029319	Coq2	0	0	165.945	124.160605869611	#DIV/0!	#DIV/0!	0.000429562	0.00741661
ENSMUSG00000041528	Rnf123	0	0	171.542	21.1429842133446	#DIV/0!	#DIV/0!	0.000430236	0.00741661
ENSMUSG00000048720	Tbc1d12	0	0	169.367	59.397133093767	#DIV/0!	#DIV/0!	0.000429895	0.00741661
ENSMUSG00000051412	Vamp7	0	0	168.623	66.9012122098616	#DIV/0!	#DIV/0!	0.000430672	0.00741661
ENSMUSG00000033931	Rbm34	0	0	169.801	25.3333604006036	#DIV/0!	#DIV/0!	0.000436913	0.00749424
ENSMUSG00000000693	Loxl3	0	0	167.096	65.4020734556245	#DIV/0!	#DIV/0!	0.000438505	0.00750948
ENSMUSG00000020107	Anapc16	0	0	169.956	71.2350449222313	#DIV/0!	#DIV/0!	0.000439392	0.00750948
ENSMUSG00000023505	Cdca3	0	0	162.295	143.086940219975	#DIV/0!	#DIV/0!	0.00044172	0.00750948
ENSMUSG00000036054	Sugp2	0	0	167.502	67.2883522222755	#DIV/0!	#DIV/0!	0.000440835	0.00750948
ENSMUSG00000039662	Icmt	0	0	165.52	125.473953274845	#DIV/0!	#DIV/0!	0.000441871	0.00750948
ENSMUSG00000088789	Scarna13	0	0	162.064	151.663123936956	#DIV/0!	#DIV/0!	0.000440434	0.00750948
ENSMUSG00000078921	Tgtp2	0	0	161.98	170.815379095596	#DIV/0!	#DIV/0!	0.000443914	0.0075343
ENSMUSG00000043154	Ppp2r3a	0	0	168.684	18.3329239394137	#DIV/0!	#DIV/0!	0.000445972	0.00755931
ENSMUSG00000020743	Mif4gd	0	0	169.442	45.2947119155449	#DIV/0!	#DIV/0!	0.000447559	0.00756638
ENSMUSG00000030588	Yif1b	0	0	168.323	60.7304034760285	#DIV/0!	#DIV/0!	0.000447235	0.00756638
ENSMUSG00000015880	Ncapg	0	0	160.316	167.353537379556	#DIV/0!	#DIV/0!	0.000448291	0.00756885
ENSMUSG00000023104	Rfc2	0	0	162.139	178.86336290426	#DIV/0!	#DIV/0!	0.000449733	0.00758331
ENSMUSG00000037622	Wdtc1	0	0	166.304	61.3456273817093	#DIV/0!	#DIV/0!	0.00045181	0.00760841
ENSMUSG00000021361	Tmem14c	0	0	164.821	84.7950926317677	#DIV/0!	#DIV/0!	0.000455665	0.00762369
ENSMUSG00000021361	Gm4246	0	0	164.821	84.7950926317677	#DIV/0!	#DIV/0!	0.000455665	0.00762369
ENSMUSG00000029782	Tmem209	0	0	168.199	45.4296924066992	#DIV/0!	#DIV/0!	0.000454866	0.00762369
ENSMUSG00000030741	Spns1	0	0	167.326	54.7828773868883	#DIV/0!	#DIV/0!	0.00045513	0.00762369
ENSMUSG00000022031	Elp3	0	0	163.512	90.0351360318111	#DIV/0!	#DIV/0!	0.000459546	0.0076487
ENSMUSG00000029304	Spp1	0	0	6370.27	9350.14182186574	#DIV/0!	#DIV/0!	0.000458554	0.0076487
ENSMUSG00000068264	Ap5s1	0	0	164.104	71.1054869006588	#DIV/0!	#DIV/0!	0.000458275	0.0076487
ENSMUSG00000024197	Plin3	0	0	162.302	109.789542384605	#DIV/0!	#DIV/0!	0.000461877	0.0076681
ENSMUSG00000027424	Mgme1	0	0	165.924	43.1303861030818	#DIV/0!	#DIV/0!	0.000467603	0.00774329
ENSMUSG00000003527	Dgcr14	0	0	162.054	82.6972206255393	#DIV/0!	#DIV/0!	0.000468599	0.00774987
ENSMUSG00000021917	Spcs1	0	0	163.051	76.2178722462214	#DIV/0!	#DIV/0!	0.000469553	0.00775572
ENSMUSG00000053175	Bcl3	0	0	160.352	119.141946083872	#DIV/0!	#DIV/0!	0.000470901	0.00776162
ENSMUSG00000075028	Prdm11	0	0	163.203	56.2554136500986	#DIV/0!	#DIV/0!	0.00047111	0.00776162
ENSMUSG00000030966	Trim21	0	0	157.604	174.036157229791	#DIV/0!	#DIV/0!	0.000472639	0.00776702
ENSMUSG00000060260	Pwwp2b	0	0	161.331	86.7220725157959	#DIV/0!	#DIV/0!	0.000472206	0.00776702
ENSMUSG00000032905	Atg12	0	0	167.5	71.2087371560461	#DIV/0!	#DIV/0!	0.000475114	0.00779777
ENSMUSG00000025403	Shmt2	0	0	158.497	120.533564627487	#DIV/0!	#DIV/0!	0.000481403	0.00787103
ENSMUSG00000051403	Ppp1r37	0	0	160.507	93.9523370539477	#DIV/0!	#DIV/0!	0.000481248	0.00787103
ENSMUSG00000001909	Trmt1	0	0	161.751	104.967214016603	#DIV/0!	#DIV/0!	0.000487831	0.00788969
ENSMUSG00000007833	Aldh16a1	0	0	170.213	116.247853965583	#DIV/0!	#DIV/0!	0.000488035	0.00788969
ENSMUSG00000026880	Stom	0	0	158.765	127.841738547634	#DIV/0!	#DIV/0!	0.000487158	0.00788969
ENSMUSG00000038544	Inip	0	0	159.81	86.0500929124096	#DIV/0!	#DIV/0!	0.00048585	0.00788969
ENSMUSG00000047721	Bola2	0	0	157.912	147.124739978274	#DIV/0!	#DIV/0!	0.000487245	0.00788969
ENSMUSG00000048612	Myof	0	0	158.742	132.428242365738	#DIV/0!	#DIV/0!	0.000487642	0.00788969
ENSMUSG00000060147	Serpinb6a	0	0	157.018	140.52598520682	#DIV/0!	#DIV/0!	0.00048454	0.00788969
ENSMUSG00000052776	Oas1a	0	0	156.137	168.012264276135	#DIV/0!	#DIV/0!	0.000489348	0.00790104
ENSMUSG00000046658	Zfp316	0	0	162.729	96.0665484171982	#DIV/0!	#DIV/0!	0.000491341	0.00792333
ENSMUSG00000019082	Slc25a22	0	0	160.997	73.8651051369943	#DIV/0!	#DIV/0!	0.000493526	0.0079252
ENSMUSG00000020536	Llgl1	0	0	162.071	44.1619931578703	#DIV/0!	#DIV/0!	0.00049304	0.0079252
ENSMUSG00000028837	Psmb2	0	0	157.361	114.32255379299	#DIV/0!	#DIV/0!	0.000493908	0.0079252
ENSMUSG00000030602	Pak4	0	0	159.273	78.0750840121853	#DIV/0!	#DIV/0!	0.000492607	0.0079252
ENSMUSG00000030602	Samd4b	0	0	159.273	78.0750840121853	#DIV/0!	#DIV/0!	0.000492607	0.0079252
ENSMUSG00000032238	Rora	0	0	162.438	18.5910410760399	#DIV/0!	#DIV/0!	0.00049578	0.00794539
ENSMUSG00000003680	Tmem179b	0	0	174.306	123.713511116741	#DIV/0!	#DIV/0!	0.000500055	0.00797436
ENSMUSG00000003680	Taf6l	0	0	174.306	123.713511116741	#DIV/0!	#DIV/0!	0.000500055	0.00797436
ENSMUSG00000018761	Mpdu1	0	0	162.803	44.918540868529	#DIV/0!	#DIV/0!	0.000499667	0.00797436
ENSMUSG00000027010	Slc25a12	0	0	159.191	65.6782601196973	#DIV/0!	#DIV/0!	0.000499035	0.00797436
ENSMUSG00000029560	Snx8	0	0	161.957	48.0299876931503	#DIV/0!	#DIV/0!	0.000503775	0.0080034
ENSMUSG00000033039	Micall1	0	0	160.797	62.4481237782942	#DIV/0!	#DIV/0!	0.000504351	0.0080034
ENSMUSG00000041241	Mul1	0	0	157.165	92.9729178906942	#DIV/0!	#DIV/0!	0.000503307	0.0080034
ENSMUSG00000067916	Gm13139	0	0	157.249	120.432627184638	#DIV/0!	#DIV/0!	0.000504115	0.0080034
ENSMUSG00000092607	Scnm1	0	0	157.777	78.0777801340074	#DIV/0!	#DIV/0!	0.000506558	0.00802857
ENSMUSG00000068115	Ninl	0	0	157.231	93.1179078749883	#DIV/0!	#DIV/0!	0.000508195	0.00804466
ENSMUSG00000039254	Pomt1	0	0	156.388	105.444081781142	#DIV/0!	#DIV/0!	0.000508857	0.00804529
ENSMUSG00000026421	Csrp1	0	0	155.067	119.420052142156	#DIV/0!	#DIV/0!	0.00051171	0.00808051
ENSMUSG00000014039	Prdm15	0	0	160.654	14.4094419286523	#DIV/0!	#DIV/0!	0.00051424	0.0081007
ENSMUSG00000038174	Fam126b	0	0	164.262	103.667443698249	#DIV/0!	#DIV/0!	0.000513728	0.0081007
ENSMUSG00000020525	Ppm1d	0	0	158.146	57.4327400720481	#DIV/0!	#DIV/0!	0.000516141	0.00811037
ENSMUSG00000028121	Bcar3	0	0	151.918	170.748111978322	#DIV/0!	#DIV/0!	0.000517322	0.00811037
ENSMUSG00000036473	Ntn3	0	0	162.836	54.840686695236	#DIV/0!	#DIV/0!	0.000518617	0.00811037
ENSMUSG00000036473	Tbc1d24	0	0	162.836	54.840686695236	#DIV/0!	#DIV/0!	0.000518617	0.00811037
ENSMUSG00000040018	Cox15	0	0	160.769	41.2495061919565	#DIV/0!	#DIV/0!	0.00051819	0.00811037
ENSMUSG00000047260	Emc6	0	0	161.508	22.6146914783704	#DIV/0!	#DIV/0!	0.000518134	0.00811037
ENSMUSG00000058298	Mcm9	0	0	163.007	74.5413406711246	#DIV/0!	#DIV/0!	0.00051751	0.00811037
ENSMUSG00000004934	Pias4	0	0	155.711	89.9361593868767	#DIV/0!	#DIV/0!	0.000520281	0.00811248
ENSMUSG00000026037	Orc2	0	0	156.567	70.7202314640558	#DIV/0!	#DIV/0!	0.000521335	0.00811248
ENSMUSG00000027655	Dhx35	0	0	160.294	22.1582006205414	#DIV/0!	#DIV/0!	0.000521888	0.00811248
ENSMUSG00000034674	Tdg	0	0	158.57	35.0877398784254	#DIV/0!	#DIV/0!	0.000521304	0.00811248
ENSMUSG00000034674	Tdg-ps	0	0	158.57	35.0877398784254	#DIV/0!	#DIV/0!	0.000521304	0.00811248
ENSMUSG00000039652	Cpeb3	0	0	157.681	105.959215346796	#DIV/0!	#DIV/0!	0.00052068	0.00811248
ENSMUSG00000049305	Ccdc71	0	0	158.66	76.8376310566123	#DIV/0!	#DIV/0!	0.000522905	0.00811853
ENSMUSG00000003528	Slc25a1	0	0	158.422	30.2623453362324	#DIV/0!	#DIV/0!	0.000525026	0.00812622
ENSMUSG00000022742	Cpox	0	0	159.888	36.8080306534437	#DIV/0!	#DIV/0!	0.000526136	0.00812965
ENSMUSG00000044408	Sptssa	0	0	157.681	26.331895488011	#DIV/0!	#DIV/0!	0.000531666	0.00816631
ENSMUSG00000048330	Ric3	0	0	154.533	87.0303912469029	#DIV/0!	#DIV/0!	0.000531348	0.00816631
ENSMUSG00000052763	Zfp212	0	0	157.012	60.0300824609013	#DIV/0!	#DIV/0!	0.000530642	0.00816631
ENSMUSG00000067369	Trmt2b	0	0	156.615	67.0141295832796	#DIV/0!	#DIV/0!	0.000531352	0.00816631
ENSMUSG00000036052	Dnajb5	0	0	160.146	24.9487261354406	#DIV/0!	#DIV/0!	0.000533497	0.00817502
ENSMUSG00000028479	Gne	0	0	156.795	35.1416408168686	#DIV/0!	#DIV/0!	0.000534895	0.00818674
ENSMUSG00000031584	Gsr	0	0	152.867	106.001802839167	#DIV/0!	#DIV/0!	0.000537107	0.00821088
ENSMUSG00000006456	Rbm14	0	0	158.327	92.0000241718143	#DIV/0!	#DIV/0!	0.000538066	0.00821582
ENSMUSG00000034055	Phka1	0	0	155.502	45.7265567248057	#DIV/0!	#DIV/0!	0.000542233	0.00825867
ENSMUSG00000054942	Fam73a	0	0	157.686	62.5389022450295	#DIV/0!	#DIV/0!	0.000541673	0.00825867
ENSMUSG00000071649	B3gat3	0	0	157.333	7.52150791346056	#DIV/0!	#DIV/0!	0.000546251	0.0083016
ENSMUSG00000069744	Psmb3	0	0	151.719	110.83584751632	#DIV/0!	#DIV/0!	0.000547334	0.0083083
ENSMUSG00000038604	Fam65a	0	0	152.889	78.5467367326557	#DIV/0!	#DIV/0!	0.00055084	0.00835171
ENSMUSG00000036890	Gtdc1	0	0	157.132	93.0941083889187	#DIV/0!	#DIV/0!	0.000553949	0.00838902
ENSMUSG00000048677	Tpcn2	0	0	159.074	51.1678304705253	#DIV/0!	#DIV/0!	0.000555454	0.00840197
ENSMUSG00000027253	Lrp4	0	0	155.453	88.2138310596512	#DIV/0!	#DIV/0!	0.000557755	0.00842692
ENSMUSG00000017716	Birc5	0	0	147.053	171.168343275955	#DIV/0!	#DIV/0!	0.000559733	0.00843229
ENSMUSG00000020888	Dvl2	0	0	154.58	52.9498323082056	#DIV/0!	#DIV/0!	0.000560003	0.00843229
ENSMUSG00000025142	Aspscr1	0	0	152.259	118.879225011393	#DIV/0!	#DIV/0!	0.000560066	0.00843229
ENSMUSG00000028874	Fgr	0	0	150.151	108.780010398726	#DIV/0!	#DIV/0!	0.000561366	0.00844203
ENSMUSG00000030750	Nsmce1	0	0	151.188	86.1906908978898	#DIV/0!	#DIV/0!	0.000565432	0.0084827
ENSMUSG00000071350	Setdb2	0	0	149.409	112.10199722254	#DIV/0!	#DIV/0!	0.000565778	0.0084827
ENSMUSG00000071350	Phf11c	0	0	149.409	112.10199722254	#DIV/0!	#DIV/0!	0.000565778	0.0084827
ENSMUSG00000022394	L3mbtl2	0	0	150.198	114.971411785627	#DIV/0!	#DIV/0!	0.000566761	0.0084837
ENSMUSG00000030084	Plxna1	0	0	149.001	130.215742996256	#DIV/0!	#DIV/0!	0.000567429	0.00848389
ENSMUSG00000032661	Oas3	0	0	147.744	172.137226681022	#DIV/0!	#DIV/0!	0.000569239	0.00849952
ENSMUSG00000017754	Pltp	0	0	153.472	126.506243367593	#DIV/0!	#DIV/0!	0.000574732	0.00856337
ENSMUSG00000020393	Kremen1	0	0	151.5	62.9187448888972	#DIV/0!	#DIV/0!	0.000577019	0.00857255
ENSMUSG00000029625	Cpsf4	0	0	156.344	85.7802234748401	#DIV/0!	#DIV/0!	0.000576794	0.00857255
ENSMUSG00000039089	L3mbtl3	0	0	152.218	80.0472134855046	#DIV/0!	#DIV/0!	0.000577336	0.00857255
ENSMUSG00000046027	Stard5	0	0	155.795	73.5144769310129	#DIV/0!	#DIV/0!	0.000578023	0.00857291
ENSMUSG00000023452	Pisd	0	0	154.348	20.2848707337056	#DIV/0!	#DIV/0!	0.000580671	0.00859247
ENSMUSG00000024847	Aip	0	0	153.836	95.5251360355162	#DIV/0!	#DIV/0!	0.000580304	0.00859247
ENSMUSG00000027613	Eif6	0	0	153.98	61.7829108863272	#DIV/0!	#DIV/0!	0.000582468	0.00860921
ENSMUSG00000036291	Ap5m1	0	0	150.842	134.504059269124	#DIV/0!	#DIV/0!	0.000584891	0.00863515
ENSMUSG00000003464	Pex19	0	0	154.958	75.5643401398035	#DIV/0!	#DIV/0!	0.000588131	0.00867308
ENSMUSG00000022337	Emc2	0	0	148.017	105.436000352031	#DIV/0!	#DIV/0!	0.000591815	0.00871748
ENSMUSG00000020232	Hmg20b	0	0	148.952	97.4656812526516	#DIV/0!	#DIV/0!	0.00059275	0.00872131
ENSMUSG00000006095	Tbcb	0	0	147.942	95.39298422369	#DIV/0!	#DIV/0!	0.00059376	0.00872595
ENSMUSG00000032267	Usp28	0	0	149.931	54.0481450776608	#DIV/0!	#DIV/0!	0.000595089	0.00872595
ENSMUSG00000033658	Ddx19b	0	0	146.81	121.418381892469	#DIV/0!	#DIV/0!	0.000594518	0.00872595
ENSMUSG00000032459	Mrps22	0	0	145.326	137.721189335886	#DIV/0!	#DIV/0!	0.000595836	0.00872701
ENSMUSG00000002396	Ocel1	0	0	151.481	22.5818334925886	#DIV/0!	#DIV/0!	0.000598504	0.00873245
ENSMUSG00000008393	Carhsp1	0	0	146.385	130.451689226353	#DIV/0!	#DIV/0!	0.000600836	0.00873245
ENSMUSG00000020105	Lrig3	0	0	154.549	46.1398768581068	#DIV/0!	#DIV/0!	0.000600798	0.00873245
ENSMUSG00000026307	Scly	0	0	150.132	43.4113022736709	#DIV/0!	#DIV/0!	0.000600932	0.00873245
ENSMUSG00000038578	Susd1	0	0	154.291	53.5583018981718	#DIV/0!	#DIV/0!	0.000600934	0.00873245
ENSMUSG00000057894	Zfp329	0	0	153.711	48.2725432286755	#DIV/0!	#DIV/0!	0.000599317	0.00873245
ENSMUSG00000073139	BC023829	0	0	148.079	89.7977514147459	#DIV/0!	#DIV/0!	0.000598677	0.00873245
ENSMUSG00000003808	Farsa	0	0	147.001	94.0451175759641	#DIV/0!	#DIV/0!	0.000606222	0.00876987
ENSMUSG00000025473	Adam8	0	0	144.392	149.618981834324	#DIV/0!	#DIV/0!	0.000606191	0.00876987
ENSMUSG00000031657	Heatr3	0	0	150.122	61.7042044736867	#DIV/0!	#DIV/0!	0.000605238	0.00876987
ENSMUSG00000001467	Cyp51	0	0	151.412	42.6929156712239	#DIV/0!	#DIV/0!	0.000608166	0.00877512
ENSMUSG00000020803	Txndc17	0	0	150.155	68.5382393677935	#DIV/0!	#DIV/0!	0.000609299	0.00877512
ENSMUSG00000037017	Zscan21	0	0	147.196	78.2003735393072	#DIV/0!	#DIV/0!	0.000608044	0.00877512
ENSMUSG00000026860	Sh3glb2	0	0	149.7	19.1532381746986	#DIV/0!	#DIV/0!	0.000616067	0.00886273
ENSMUSG00000033589	Reep4	0	0	143.596	130.286684118822	#DIV/0!	#DIV/0!	0.000620385	0.00891493
ENSMUSG00000030830	Itgal	0	0	173.504	222.116230974919	#DIV/0!	#DIV/0!	0.000623124	0.00894436
ENSMUSG00000023961	Enpp4	0	0	148.89	23.7477860810404	#DIV/0!	#DIV/0!	0.000623836	0.00894464
ENSMUSG00000052534	Pbx1	0	0	149.964	108.4678896987	#DIV/0!	#DIV/0!	0.000627944	0.00898363
ENSMUSG00000022357	Klhl38	0	0	151.554	104.372004753499	#DIV/0!	#DIV/0!	0.000629634	0.00899786
ENSMUSG00000022750	Klhl22	0	0	145.619	125.355920055285	#DIV/0!	#DIV/0!	0.000631374	0.00901276
ENSMUSG00000029703	Lrwd1	0	0	152.769	75.8575919386579	#DIV/0!	#DIV/0!	0.000632628	0.0090207
ENSMUSG00000021338	Lrrc16a	0	0	144.219	98.2751631305999	#DIV/0!	#DIV/0!	0.000635443	0.00903097
ENSMUSG00000035293	G2e3	0	0	148.517	81.1164362592703	#DIV/0!	#DIV/0!	0.000635425	0.00903097
ENSMUSG00000068250	Amn1	0	0	150.172	32.4029027477957	#DIV/0!	#DIV/0!	0.000635035	0.00903097
ENSMUSG00000044475	Ascc1	0	0	147.202	37.4566228062769	#DIV/0!	#DIV/0!	0.000636465	0.00903557
ENSMUSG00000019795	Pcmt1	0	0	147.606	57.7184987781243	#DIV/0!	#DIV/0!	0.000640814	0.00906519
ENSMUSG00000024782	Ak3	0	0	148.464	62.7722583045106	#DIV/0!	#DIV/0!	0.000640197	0.00906519
ENSMUSG00000041313	Slc7a1	0	0	141.272	145.596089044916	#DIV/0!	#DIV/0!	0.000639837	0.00906519
ENSMUSG00000034274	Thoc5	0	0	141.796	129.321886715726	#DIV/0!	#DIV/0!	0.000645512	0.00909412
ENSMUSG00000036880	Acaa2	0	0	143.163	87.7012814656896	#DIV/0!	#DIV/0!	0.000649789	0.00913447
ENSMUSG00000051768	Xrcc1	0	0	141.907	111.300550276648	#DIV/0!	#DIV/0!	0.000649473	0.00913447
ENSMUSG00000007589	Tinf2	0	0	143.686	84.2207294362824	#DIV/0!	#DIV/0!	0.000652388	0.0091461
ENSMUSG00000029253	Cenpc1	0	0	141.658	118.722997049426	#DIV/0!	#DIV/0!	0.000652079	0.0091461
ENSMUSG00000021322	Aoah	0	0	142.976	112.401001545996	#DIV/0!	#DIV/0!	0.000653632	0.00914872
ENSMUSG00000042155	Klhl23	0	0	147.925	40.6820504353448	#DIV/0!	#DIV/0!	0.00065951	0.00920112
ENSMUSG00000020899	Pfas	0	0	144.177	53.1162294550581	#DIV/0!	#DIV/0!	0.000660725	0.0092064
ENSMUSG00000024668	Sdhaf2	0	0	143.247	82.6485216322031	#DIV/0!	#DIV/0!	0.000662024	0.0092064
ENSMUSG00000051483	Cbr1	0	0	145.764	30.9841459140786	#DIV/0!	#DIV/0!	0.000661388	0.0092064
ENSMUSG00000010609	Psen2	0	0	140.935	115.289201036825	#DIV/0!	#DIV/0!	0.000664638	0.00923283
ENSMUSG00000023904	Hcfc1r1	0	0	143.891	103.713074473822	#DIV/0!	#DIV/0!	0.000665856	0.00923982
ENSMUSG00000024053	Emilin2	0	0	139.085	140.080645316182	#DIV/0!	#DIV/0!	0.000669809	0.00925655
ENSMUSG00000026930	Gpsm1	0	0	139.985	126.914746645313	#DIV/0!	#DIV/0!	0.000668698	0.00925655
ENSMUSG00000034522	Zfp395	0	0	142.585	98.9392893593313	#DIV/0!	#DIV/0!	0.000669924	0.00925655
ENSMUSG00000079685	Ulbp1	0	0	144.032	66.1477442350563	#DIV/0!	#DIV/0!	0.000669611	0.00925655
ENSMUSG00000014232	Cluap1	0	0	139.391	118.734702745605	#DIV/0!	#DIV/0!	0.000676574	0.00932528
ENSMUSG00000031807	Pgls	0	0	142.896	49.6225701290608	#DIV/0!	#DIV/0!	0.000677782	0.00932528
ENSMUSG00000078606	Gm4070	0	0	140.041	103.324675519509	#DIV/0!	#DIV/0!	0.00067759	0.00932528
ENSMUSG00000026821	Ralgds	0	0	144.263	58.1576994700919	#DIV/0!	#DIV/0!	0.000679451	0.0093383
ENSMUSG00000029521	Chek2	0	0	140.29	99.0751430366982	#DIV/0!	#DIV/0!	0.000682093	0.00936466
ENSMUSG00000023066	Rttn	0	0	144.505	49.5603900967473	#DIV/0!	#DIV/0!	0.000683457	0.00937344
ENSMUSG00000033684	Qsox1	0	0	144.218	55.2284146653624	#DIV/0!	#DIV/0!	0.000684404	0.00937648
ENSMUSG00000034064	Poglut1	0	0	143.148	90.1543077324461	#DIV/0!	#DIV/0!	0.000692206	0.00944436
ENSMUSG00000038260	Trpm4	0	0	145.753	37.5552838524205	#DIV/0!	#DIV/0!	0.00069113	0.00944436
ENSMUSG00000049624	Slc17a5	0	0	140.655	116.476538644455	#DIV/0!	#DIV/0!	0.000692714	0.00944436
ENSMUSG00000024127	Prepl	0	0	142.095	41.4107473428487	#DIV/0!	#DIV/0!	0.000694541	0.00944987
ENSMUSG00000012117	Dhdds	0	0	142.37	29.2870682051931	#DIV/0!	#DIV/0!	0.00070042	0.00948895
ENSMUSG00000031808	Slc27a1	0	0	142.892	94.0910014405066	#DIV/0!	#DIV/0!	0.000700802	0.00948895
ENSMUSG00000020918	Kat2a	0	0	141.834	62.6906807437993	#DIV/0!	#DIV/0!	0.000706818	0.00951896
ENSMUSG00000026791	Slc2a8	0	0	142.327	57.8841116541164	#DIV/0!	#DIV/0!	0.000706804	0.00951896
ENSMUSG00000030880	Polr3e	0	0	138.059	101.195614482967	#DIV/0!	#DIV/0!	0.000707316	0.00951896
ENSMUSG00000035764	Fbxo45	0	0	142.561	33.2507209358068	#DIV/0!	#DIV/0!	0.00070633	0.00951896
ENSMUSG00000063021	Hist1h2ak	0	0	433.426	577.150785788405	#DIV/0!	#DIV/0!	0.000706674	0.00951896
ENSMUSG00000032254	Kif23	0	0	135.091	160.664464302755	#DIV/0!	#DIV/0!	0.000709238	0.00952932
ENSMUSG00000046519	Golph3l	0	0	143.871	82.317241095567	#DIV/0!	#DIV/0!	0.000709559	0.00952932
ENSMUSG00000005804	Bloc1s6	0	0	139.557	68.3107778577	#DIV/0!	#DIV/0!	0.000712305	0.00953173
ENSMUSG00000022552	Sharpin	0	0	141.417	68.3832936042013	#DIV/0!	#DIV/0!	0.000711347	0.00953173
ENSMUSG00000031358	Msl3	0	0	142.287	68.4393472302549	#DIV/0!	#DIV/0!	0.000712687	0.00953173
ENSMUSG00000000538	Tom1l2	0	0	143.621	36.9516991847716	#DIV/0!	#DIV/0!	0.000716701	0.00954922
ENSMUSG00000032264	Zw10	0	0	140.918	41.9178954886133	#DIV/0!	#DIV/0!	0.000714883	0.00954922
ENSMUSG00000069089	Cdk7	0	0	141.703	31.949986646057	#DIV/0!	#DIV/0!	0.000716948	0.00954922
ENSMUSG00000089824	Rbm12	0	0	141.859	67.1658926165274	#DIV/0!	#DIV/0!	0.000715934	0.00954922
ENSMUSG00000028496	Mllt3	0	0	140.641	48.9726176907505	#DIV/0!	#DIV/0!	0.000717955	0.00955279
ENSMUSG00000039623	Ap5z1	0	0	143.781	58.9869727080687	#DIV/0!	#DIV/0!	0.000719665	0.0095657
ENSMUSG00000019868	Vta1	0	0	140.516	29.5596967503895	#DIV/0!	#DIV/0!	0.00072802	0.00964701
ENSMUSG00000048279	Sacs	0	0	137.735	117.238360513525	#DIV/0!	#DIV/0!	0.000727677	0.00964701
ENSMUSG00000038644	Pold1	0	0	137.216	89.8440015648186	#DIV/0!	#DIV/0!	0.000729395	0.00965533
ENSMUSG00000021786	Oxsm	0	0	141.206	23.9155955001471	#DIV/0!	#DIV/0!	0.000730891	0.00966524
ENSMUSG00000030614	Tmem126b	0	0	138.787	60.2455171841037	#DIV/0!	#DIV/0!	0.000733938	0.00967651
ENSMUSG00000047881	Rell1	0	0	139.808	37.7975661433727	#DIV/0!	#DIV/0!	0.000733987	0.00967651
ENSMUSG00000064120	Mocs1	0	0	137.617	77.339360050134	#DIV/0!	#DIV/0!	0.000733106	0.00967651
ENSMUSG00000021947	Cryl1	0	0	138.188	55.0771165186475	#DIV/0!	#DIV/0!	0.000742255	0.00975567
ENSMUSG00000043740	B430306N03Rik	0	0	138.494	43.8454498369509	#DIV/0!	#DIV/0!	0.0007432	0.00975818
ENSMUSG00000003585	Sec14l2	0	0	139.378	32.9236461302858	#DIV/0!	#DIV/0!	0.0007466	0.00978864
ENSMUSG00000028678	Kif2c	0	0	132.401	159.48920053589	#DIV/0!	#DIV/0!	0.000747106	0.00978864
ENSMUSG00000047909	Ankrd16	0	0	144.804	88.2605761716491	#DIV/0!	#DIV/0!	0.000747791	0.00978864
ENSMUSG00000020744	Slc25a19	0	0	135.617	94.0261771496918	#DIV/0!	#DIV/0!	0.00075066	0.00981627
ENSMUSG00000022828	Gtf2e1	0	0	135.85	87.9428919411062	#DIV/0!	#DIV/0!	0.000751747	0.00982055
ENSMUSG00000035900	Gramd4	0	0	141.782	110.773141665115	#DIV/0!	#DIV/0!	0.000753516	0.00982911
ENSMUSG00000038365	Fbxo25	0	0	139.83	54.1014375673792	#DIV/0!	#DIV/0!	0.000754683	0.00982911
ENSMUSG00000042202	Slc35e2	0	0	139.475	35.7961627691173	#DIV/0!	#DIV/0!	0.000754247	0.00982911
ENSMUSG00000024675	Ms4a4c	0	0	137.932	35.3913952824465	#DIV/0!	#DIV/0!	0.000758725	0.0098619
ENSMUSG00000027074	Slc43a3	0	0	132.808	150.398401698315	#DIV/0!	#DIV/0!	0.00075872	0.0098619
ENSMUSG00000041936	Agrn	0	0	137.77	41.2807929665649	#DIV/0!	#DIV/0!	0.000762095	0.00988583
ENSMUSG00000021831	Ero1l	0	0	138.801	74.4916831452866	#DIV/0!	#DIV/0!	0.000765202	0.00990626
ENSMUSG00000030345	Dyrk4	0	0	135.921	87.2183042867215	#DIV/0!	#DIV/0!	0.000764784	0.00990626
ENSMUSG00000038860	Garnl3	0	0	140.082	35.3883238186621	#DIV/0!	#DIV/0!	0.000769461	0.00995144
ENSMUSG00000044708	Kcnj10	0	0	137.386	31.2072508628948	#DIV/0!	#DIV/0!	0.000770332	0.00995275
ENSMUSG00000009293	Ube2g2	0	0	138.93	10.8459540456357	#DIV/0!	#DIV/0!	0.000772297	0.00995554
ENSMUSG00000073491	Pydc4	0	0	133.437	119.773351690581	#DIV/0!	#DIV/0!	0.000772099	0.00995554
ENSMUSG00000079469	Pigb	0	0	139.087	29.7121673275658	#DIV/0!	#DIV/0!	0.000772857	0.00995554
ENSMUSG00000020225	Tmbim4	0	0	135.376	70.2801089965072	#DIV/0!	#DIV/0!	0.000776846	0.00999065
ENSMUSG00000020225	Gm38500	0	0	135.376	70.2801089965072	#DIV/0!	#DIV/0!	0.000776846	0.00999065
ENSMUSG00000035198	Tubg1	0	0	132.087	126.829019335158	#DIV/0!	#DIV/0!	0.000777195	0.00999065
ENSMUSG00000042642	Flad1	0	0	137.188	54.5986098291125	#DIV/0!	#DIV/0!	0.000777901	0.00999065
ENSMUSG00000050370	Ch25h	0	0	212.502	279.360597583287	#DIV/0!	#DIV/0!	0.000782627	0.0100414
ENSMUSG00000001100	Poldip2	0	0	135.012	84.926869507253	#DIV/0!	#DIV/0!	0.000786856	0.0100796
ENSMUSG00000091405	Hist2h4	0	0	132.61	110.490422811417	#DIV/0!	#DIV/0!	0.000788227	0.0100832
ENSMUSG00000001755	Coasy	0	0	135.305	108.189807128595	#DIV/0!	#DIV/0!	0.000790723	0.010091
ENSMUSG00000024056	Ndc80	0	0	131.044	123.905112140747	#DIV/0!	#DIV/0!	0.000791174	0.010091
ENSMUSG00000058748	Zfp958	0	0	134.139	65.4308178711823	#DIV/0!	#DIV/0!	0.000790931	0.010091
ENSMUSG00000031198	Fundc2	0	0	131.443	115.366842193382	#DIV/0!	#DIV/0!	0.000797649	0.0101635
ENSMUSG00000025145	Lrrc45	0	0	133.756	72.6335058347543	#DIV/0!	#DIV/0!	0.000798656	0.0101664
ENSMUSG00000063047	Zfp780b	0	0	138.582	65.3327508935365	#DIV/0!	#DIV/0!	0.000799526	0.0101674
ENSMUSG00000037339	Fam53a	0	0	137.414	32.9292540638407	#DIV/0!	#DIV/0!	0.00080412	0.0102158
ENSMUSG00000026005	Rpe	0	0	132.63	126.642296985404	#DIV/0!	#DIV/0!	0.000813261	0.0102986
ENSMUSG00000027953	Slc50a1	0	0	134.116	71.6600878688118	#DIV/0!	#DIV/0!	0.000813596	0.0102986
ENSMUSG00000035439	Haus8	0	0	131.909	93.0577503420325	#DIV/0!	#DIV/0!	0.000812247	0.0102986
ENSMUSG00000053329	D10Jhu81e	0	0	132.255	74.7296522023144	#DIV/0!	#DIV/0!	0.000813825	0.0102986
ENSMUSG00000039450	Dcxr	0	0	133.259	55.1819033422765	#DIV/0!	#DIV/0!	0.000814977	0.0103031
ENSMUSG00000042369	Rbm45	0	0	134.122	35.2091089797352	#DIV/0!	#DIV/0!	0.000818057	0.010332
ENSMUSG00000022516	Nudt16l1	0	0	133.225	55.7408251943763	#DIV/0!	#DIV/0!	0.000819023	0.0103331
ENSMUSG00000056673	Kdm5d	0	0	128.884	131.175873380666	#DIV/0!	#DIV/0!	0.000820543	0.0103331
ENSMUSG00000075122	Cd80	0	0	136.185	76.0346552686482	#DIV/0!	#DIV/0!	0.000822334	0.0103456
ENSMUSG00000020284	1810043G02Rik	0	0	132.508	56.1528709178676	#DIV/0!	#DIV/0!	0.000826016	0.0103818
ENSMUSG00000024098	Twsg1	0	0	133.563	55.5998594150457	#DIV/0!	#DIV/0!	0.000827134	0.0103858
ENSMUSG00000021748	Pdhb	0	0	136.191	39.5250787148654	#DIV/0!	#DIV/0!	0.000830418	0.0104169
ENSMUSG00000060427	Zfp868	0	0	132.635	60.143701456298	#DIV/0!	#DIV/0!	0.000833785	0.010449
ENSMUSG00000014158	Trpv4	0	0	134.468	3.22622965221193	#DIV/0!	#DIV/0!	0.000840511	0.0104926
ENSMUSG00000044709	Gemin7	0	0	133.129	81.6303169023829	#DIV/0!	#DIV/0!	0.000838604	0.0104926
ENSMUSG00000060098	Prmt7	0	0	132.126	48.5906249895918	#DIV/0!	#DIV/0!	0.000839422	0.0104926
ENSMUSG00000074649	BC029722	0	0	132.359	44.4949637764626	#DIV/0!	#DIV/0!	0.000839925	0.0104926
ENSMUSG00000035754	Wdr18	0	0	131.819	60.7857351285044	#DIV/0!	#DIV/0!	0.000842266	0.0105044
ENSMUSG00000039997	Ifi203	0	0	133.015	89.3747795529247	#DIV/0!	#DIV/0!	0.000845044	0.0105187
ENSMUSG00000039997	Gm16340	0	0	133.015	89.3747795529247	#DIV/0!	#DIV/0!	0.000845044	0.0105187
ENSMUSG00000041538	H2-Ob	0	0	133.584	12.4434937348771	#DIV/0!	#DIV/0!	0.000846444	0.010526
ENSMUSG00000001786	Fbxo7	0	0	135.87	62.8773777457427	#DIV/0!	#DIV/0!	0.000851016	0.0105727
ENSMUSG00000001366	Fbxo9	0	0	128.606	133.408544118831	#DIV/0!	#DIV/0!	0.000862567	0.0107059
ENSMUSG00000020328	Nudcd2	0	0	126.833	127.449324789908	#DIV/0!	#DIV/0!	0.000866157	0.0107402
ENSMUSG00000040688	Tbl3	0	0	130.166	54.5631027558477	#DIV/0!	#DIV/0!	0.000868578	0.0107599
ENSMUSG00000002064	Sdf2	0	0	130.426	86.0200487639246	#DIV/0!	#DIV/0!	0.000870922	0.0107683
ENSMUSG00000057411	Fam173a	0	0	130.441	79.5772687449876	#DIV/0!	#DIV/0!	0.000870713	0.0107683
ENSMUSG00000038000	Acd	0	0	128.256	97.0178113038031	#DIV/0!	#DIV/0!	0.000873272	0.010787
ENSMUSG00000002731	Prkra	0	0	135.091	51.0620676868017	#DIV/0!	#DIV/0!	0.000874917	0.010797
ENSMUSG00000047557	Lxn	0	0	128.225	92.7854791465862	#DIV/0!	#DIV/0!	0.000875785	0.0107975
ENSMUSG00000001517	Foxm1	0	0	170.302	219.160069409724	#DIV/0!	#DIV/0!	0.000878801	0.0108089
ENSMUSG00000030352	Tspan9	0	0	140.173	104.043085830216	#DIV/0!	#DIV/0!	0.00087866	0.0108089
ENSMUSG00000072774	Zfp951	0	0	130.084	58.2282170632115	#DIV/0!	#DIV/0!	0.000879224	0.0108089
ENSMUSG00000039530	Tusc3	0	0	128.06	84.514413118792	#DIV/0!	#DIV/0!	0.000881117	0.0108219
ENSMUSG00000028096	Gpr89	0	0	132.157	39.8593620593363	#DIV/0!	#DIV/0!	0.000883649	0.0108427
ENSMUSG00000057706	Mex3b	0	0	135.369	69.7800099828022	#DIV/0!	#DIV/0!	0.000885539	0.0108556
ENSMUSG00000051390	Zbtb22	0	0	128.909	81.1600788350791	#DIV/0!	#DIV/0!	0.000896332	0.0109671
ENSMUSG00000031497	Tnfsf13b	0	0	129.186	44.3814271486564	#DIV/0!	#DIV/0!	0.000898612	0.0109743
ENSMUSG00000026427	Eif2d	0	0	126.708	96.4073409268608	#DIV/0!	#DIV/0!	0.000901341	0.0109868
ENSMUSG00000060181	Slc35e3	0	0	127.745	89.7791713176265	#DIV/0!	#DIV/0!	0.000900567	0.0109868
ENSMUSG00000009828	Ick	0	0	131.578	53.7379234974945	#DIV/0!	#DIV/0!	0.000902772	0.0109939
ENSMUSG00000030534	Vps33b	0	0	128.06	58.9838560864437	#DIV/0!	#DIV/0!	0.000908843	0.0110574
ENSMUSG00000029781	Fkbp9	0	0	127.388	75.5486444845551	#DIV/0!	#DIV/0!	0.000910099	0.0110623
ENSMUSG00000022013	Dnajc15	0	0	124.899	115.540205137183	#DIV/0!	#DIV/0!	0.000913626	0.0110948
ENSMUSG00000021411	Pxdc1	0	0	128.737	49.8405278743209	#DIV/0!	#DIV/0!	0.000917672	0.011109
ENSMUSG00000046982	Tshz1	0	0	129.734	25.6361688884738	#DIV/0!	#DIV/0!	0.00091879	0.011109
ENSMUSG00000059791	Nrm	0	0	127.37	84.7122991142943	#DIV/0!	#DIV/0!	0.000919092	0.011109
ENSMUSG00000032044	Rpusd4	0	0	126.849	83.7882938325764	#DIV/0!	#DIV/0!	0.00092597	0.0111608
ENSMUSG00000073555	Gm4951	0	0	126.164	127.740977555795	#DIV/0!	#DIV/0!	0.000925565	0.0111608
ENSMUSG00000005899	Smpd4	0	0	126.769	57.7076135691469	#DIV/0!	#DIV/0!	0.000930547	0.0111951
ENSMUSG00000031433	Rbm41	0	0	128.401	23.6816687818441	#DIV/0!	#DIV/0!	0.000932121	0.0112036
ENSMUSG00000038368	Focad	0	0	131.923	68.8291415367792	#DIV/0!	#DIV/0!	0.000933274	0.0112071
ENSMUSG00000024906	Mus81	0	0	129.387	28.4444857163049	#DIV/0!	#DIV/0!	0.000935005	0.0112175
ENSMUSG00000033066	Gas7	0	0	124.618	136.176230965865	#DIV/0!	#DIV/0!	0.000940018	0.0112672
ENSMUSG00000022561	Gpaa1	0	0	127.822	95.786243980401	#DIV/0!	#DIV/0!	0.000942361	0.011274
ENSMUSG00000040146	Rgl3	0	0	126.513	49.785964282841	#DIV/0!	#DIV/0!	0.000943176	0.011274
ENSMUSG00000061981	Flot2	0	0	123.723	117.674205370659	#DIV/0!	#DIV/0!	0.000943204	0.011274
ENSMUSG00000025212	Sfxn3	0	0	126.436	53.6359970217963	#DIV/0!	#DIV/0!	0.000946188	0.0112992
ENSMUSG00000055401	Fbxo6	0	0	127.698	31.5466787965923	#DIV/0!	#DIV/0!	0.000947206	0.0113009
ENSMUSG00000032911	Cspg4	0	0	268.475	355.500083035729	#DIV/0!	#DIV/0!	0.000949012	0.0113016
ENSMUSG00000040822	1700123O20Rik	0	0	129.712	19.2379010153743	#DIV/0!	#DIV/0!	0.000948871	0.0113016
ENSMUSG00000052293	Taf9	103.033	108.613631078963	0	0	0	#DIV/0!	0.000950977	0.0113146
ENSMUSG00000026134	Prim2	0	0	122.073	140.030932679742	#DIV/0!	#DIV/0!	0.000954582	0.0113471
ENSMUSG00000024556	Me2	0	0	125.578	73.0843490732779	#DIV/0!	#DIV/0!	0.000958984	0.0113785
ENSMUSG00000025007	Aldh18a1	0	0	125.978	46.4101739099302	#DIV/0!	#DIV/0!	0.000961885	0.011392
ENSMUSG00000059534	Uqcr10	0	0	121.213	141.740166325394	#DIV/0!	#DIV/0!	0.000963549	0.0114013
ENSMUSG00000027533	Fabp5	0	0	379.678	500.996301339971	#DIV/0!	#DIV/0!	0.000967107	0.011412
ENSMUSG00000022160	Mettl3	0	0	126.111	33.9168286845756	#DIV/0!	#DIV/0!	0.000968878	0.0114121
ENSMUSG00000033918	Parl	0	0	125.329	51.8137156466961	#DIV/0!	#DIV/0!	0.000968523	0.0114121
ENSMUSG00000005510	Ndufs3	0	0	125.808	36.8295524495588	#DIV/0!	#DIV/0!	0.000971232	0.0114198
ENSMUSG00000020319	Wdpcp	0	0	125.631	70.5423018753614	#DIV/0!	#DIV/0!	0.000973325	0.0114198
ENSMUSG00000027905	Ddx20	0	0	126.137	42.1620139930843	#DIV/0!	#DIV/0!	0.000972245	0.0114198
ENSMUSG00000039304	Tnfsf10	0	0	125.177	67.0123448101568	#DIV/0!	#DIV/0!	0.000972952	0.0114198
ENSMUSG00000045777	Ifitm10	0	0	131.114	71.0679186658174	#DIV/0!	#DIV/0!	0.000973946	0.0114198
ENSMUSG00000068921	Dap3	0	0	125.206	62.4685414051639	#DIV/0!	#DIV/0!	0.000976071	0.0114344
ENSMUSG00000001305	Rrp15	0	0	121.907	106.808774967938	#DIV/0!	#DIV/0!	0.000978374	0.011451
ENSMUSG00000028850	Gpatch3	0	0	122.408	92.4163841657438	#DIV/0!	#DIV/0!	0.000984868	0.0115095
ENSMUSG00000036845	Lin37	0	0	126.272	70.409916477934	#DIV/0!	#DIV/0!	0.000991132	0.0115584
ENSMUSG00000037020	Wdr62	0	0	121.81	102.156385676888	#DIV/0!	#DIV/0!	0.000990879	0.0115584
ENSMUSG00000026097	Ormdl1	0	0	125.126	46.5941392796645	#DIV/0!	#DIV/0!	0.000995609	0.0115897
ENSMUSG00000001138	Cnnm3	0	0	218.23	171.234563558942	#DIV/0!	#DIV/0!	0.00099857	0.0116033
ENSMUSG00000046947	Adck2	0	0	128.6	62.060544282062	#DIV/0!	#DIV/0!	0.000998409	0.0116033
ENSMUSG00000025817	Nudt5	0	0	123.857	52.4278622964393	#DIV/0!	#DIV/0!	0.00100469	0.011664
ENSMUSG00000026201	Stk16	0	0	123.021	70.8242908908725	#DIV/0!	#DIV/0!	0.00101074	0.0117131
ENSMUSG00000002845	Tmem39a	0	0	127.44	33.1288966835065	#DIV/0!	#DIV/0!	0.00101267	0.0117251
ENSMUSG00000074403	Hist2h3b	0	0	121.327	114.601669065903	#DIV/0!	#DIV/0!	0.00101384	0.0117281
ENSMUSG00000069631	Strada	0	0	182.039	136.17804869102	#DIV/0!	#DIV/0!	0.00101502	0.0117313
ENSMUSG00000032194	Kank2	0	0	136.394	177.38263257205	#DIV/0!	#DIV/0!	0.00101737	0.0117479
ENSMUSG00000035914	Cd276	0	0	121.72	112.069977109201	#DIV/0!	#DIV/0!	0.00101858	0.0117513
ENSMUSG00000022369	Mtbp	0	0	120.174	102.096284574935	#DIV/0!	#DIV/0!	0.00102407	0.0118042
ENSMUSG00000019437	Tlcd1	0	0	125.295	39.9452656109915	#DIV/0!	#DIV/0!	0.00102697	0.0118079
ENSMUSG00000030802	Bckdk	0	0	121.547	88.5011625040824	#DIV/0!	#DIV/0!	0.00102704	0.0118079
ENSMUSG00000037573	Tob1	0	0	123.488	59.9585424360296	#DIV/0!	#DIV/0!	0.00102713	0.0118079
ENSMUSG00000027306	Nusap1	0	0	158.666	203.264469837321	#DIV/0!	#DIV/0!	0.00102919	0.0118211
ENSMUSG00000049939	Lrrc4	0	0	119.901	106.018527172801	#DIV/0!	#DIV/0!	0.00103484	0.0118649
ENSMUSG00000027079	Clp1	0	0	122.866	36.5053738676653	#DIV/0!	#DIV/0!	0.00103668	0.0118754
ENSMUSG00000014177	Tvp23b	0	0	127.136	83.289343775074	#DIV/0!	#DIV/0!	0.00104273	0.0118886
ENSMUSG00000020609	Apob	0	0	126.302	65.1558878019687	#DIV/0!	#DIV/0!	0.00104114	0.0118886
ENSMUSG00000061559	Wdr61	0	0	123.584	37.6245254229848	#DIV/0!	#DIV/0!	0.00104334	0.0118886
ENSMUSG00000066829	Zfp810	0	0	125.86	40.9425803258886	#DIV/0!	#DIV/0!	0.00104247	0.0118886
ENSMUSG00000070605	Gm13251	0	0	124.062	14.6972827523609	#DIV/0!	#DIV/0!	0.00104235	0.0118886
ENSMUSG00000010290	AI597479	0	0	122.252	70.2264498894129	#DIV/0!	#DIV/0!	0.00104428	0.0118888
ENSMUSG00000044700	Tmem201	0	0	118.596	123.051209039335	#DIV/0!	#DIV/0!	0.00104735	0.0119133
ENSMUSG00000028073	Pear1	0	0	123.264	53.786052238683	#DIV/0!	#DIV/0!	0.00105153	0.0119483
ENSMUSG00000079671	2610203C22Rik	0	0	120.992	63.2587012535537	#DIV/0!	#DIV/0!	0.00105228	0.0119483
ENSMUSG00000005069	Pex5	0	0	123.913	35.0977856769801	#DIV/0!	#DIV/0!	0.00105673	0.0119883
ENSMUSG00000023988	Bysl	0	0	117.928	113.59565947873	#DIV/0!	#DIV/0!	0.00106433	0.0120387
ENSMUSG00000055835	Zfp1	0	0	122.043	73.5047956946034	#DIV/0!	#DIV/0!	0.0010649	0.0120387
ENSMUSG00000007603	Dus3l	0	0	122.707	23.7905094049384	#DIV/0!	#DIV/0!	0.00106886	0.0120415
ENSMUSG00000038486	Sv2a	0	0	121.209	54.6586967335597	#DIV/0!	#DIV/0!	0.00106857	0.0120415
ENSMUSG00000072772	Grcc10	0	0	117.773	110.535756111895	#DIV/0!	#DIV/0!	0.00106764	0.0120415
ENSMUSG00000037553	Zdhhc18	0	0	119.919	69.6591098983692	#DIV/0!	#DIV/0!	0.00107568	0.0121077
ENSMUSG00000032067	Pts	0	0	125.73	69.0537286901978	#DIV/0!	#DIV/0!	0.00107878	0.0121231
ENSMUSG00000054400	Cklf	0	0	123.513	15.8412978378732	#DIV/0!	#DIV/0!	0.00107892	0.0121231
ENSMUSG00000024334	H2-Oa	0	0	124.483	86.6250218836477	#DIV/0!	#DIV/0!	0.00108184	0.0121454
ENSMUSG00000034401	Spata6	0	0	118.671	82.3946346514685	#DIV/0!	#DIV/0!	0.00108499	0.0121702
ENSMUSG00000035370	Adat3	0	0	121.494	34.6821803433105	#DIV/0!	#DIV/0!	0.00108898	0.0122043
ENSMUSG00000024217	Snrpc	0	0	117.721	107.061442985271	#DIV/0!	#DIV/0!	0.00109067	0.0122053
ENSMUSG00000069267	Hist1h3b	0	0	115.82	136.332901723109	#DIV/0!	#DIV/0!	0.00109095	0.0122053
ENSMUSG00000019464	Ptger1	0	0	127.013	100.970861593257	#DIV/0!	#DIV/0!	0.00109772	0.0122703
ENSMUSG00000031776	Arl2bp	0	0	118.747	69.1864313589482	#DIV/0!	#DIV/0!	0.00109905	0.0122746
ENSMUSG00000022562	Oplah	0	0	118.955	73.1305460124184	#DIV/0!	#DIV/0!	0.00110543	0.0122947
ENSMUSG00000027131	Emc4	0	0	118.434	69.5784102455522	#DIV/0!	#DIV/0!	0.00110378	0.0122947
ENSMUSG00000050471	Fam118b	0	0	121.16	42.1445259031757	#DIV/0!	#DIV/0!	0.00110379	0.0122947
ENSMUSG00000057069	Ero1lb	0	0	122.192	16.2689327769981	#DIV/0!	#DIV/0!	0.0011056	0.0122947
ENSMUSG00000028223	Decr1	0	0	119.415	43.5740415440375	#DIV/0!	#DIV/0!	0.0011113	0.0122991
ENSMUSG00000035919	Bbs9	0	0	125.082	70.5915766636346	#DIV/0!	#DIV/0!	0.0011117	0.0122991
ENSMUSG00000036120	Rfxank	0	0	120.844	22.7516898768659	#DIV/0!	#DIV/0!	0.00111016	0.0122991
ENSMUSG00000038456	Dennd2a	0	0	118.955	53.6849970733114	#DIV/0!	#DIV/0!	0.0011105	0.0122991
ENSMUSG00000039740	Alg2	0	0	120.515	29.5318703708088	#DIV/0!	#DIV/0!	0.00110863	0.0122991
ENSMUSG00000017146	Brca1	0	0	201.267	265.653262673492	#DIV/0!	#DIV/0!	0.00111495	0.0123245
ENSMUSG00000014850	Msh3	0	0	117.025	87.4545603849779	#DIV/0!	#DIV/0!	0.00112056	0.0123759
ENSMUSG00000056749	Nfil3	0	0	118.753	78.173840106163	#DIV/0!	#DIV/0!	0.00112208	0.0123821
ENSMUSG00000051674	Dcun1d4	0	0	119.329	38.3927449102313	#DIV/0!	#DIV/0!	0.00112408	0.0123831
ENSMUSG00000055184	Fam72a	0	0	116.227	112.154902445864	#DIV/0!	#DIV/0!	0.0011237	0.0123831
ENSMUSG00000054312	Mrps21	0	0	115.626	145.049473535538	#DIV/0!	#DIV/0!	0.0011253	0.012386
ENSMUSG00000059878	Zfp422	0	0	119.968	51.0776748067709	#DIV/0!	#DIV/0!	0.00112931	0.0124195
ENSMUSG00000039016	Timm8b	0	0	119.799	86.7088215178879	#DIV/0!	#DIV/0!	0.00113163	0.0124344
ENSMUSG00000047554	Tmem41b	0	0	123.949	72.2204393213302	#DIV/0!	#DIV/0!	0.001133	0.0124389
ENSMUSG00000024830	Rps6kb2	0	0	116.307	98.8967928689675	#DIV/0!	#DIV/0!	0.00113398	0.0124392
ENSMUSG00000025495	Ptdss2	0	0	117.356	71.6057377020526	#DIV/0!	#DIV/0!	0.00113796	0.0124722
ENSMUSG00000074785	Plxnc1	0	0	118.295	80.3384701799632	#DIV/0!	#DIV/0!	0.00114058	0.0124904
ENSMUSG00000028101	Pias3	0	0	118.382	68.439396794659	#DIV/0!	#DIV/0!	0.00114428	0.0125097
ENSMUSG00000031577	Tti2	0	0	119.54	30.6004951285976	#DIV/0!	#DIV/0!	0.00114813	0.0125411
ENSMUSG00000031066	Usp11	0	0	120.742	19.7904607873299	#DIV/0!	#DIV/0!	0.00115492	0.012584
ENSMUSG00000037098	Rab11fip3	0	0	119.518	9.65346357504944	#DIV/0!	#DIV/0!	0.00115497	0.012584
ENSMUSG00000063052	Lrrc40	0	0	118.669	32.6489209557669	#DIV/0!	#DIV/0!	0.00116303	0.0126611
ENSMUSG00000019039	Dalrd3	0	0	121.546	81.1588357739521	#DIV/0!	#DIV/0!	0.00116483	0.0126701
ENSMUSG00000040466	Blvrb	0	0	117.365	71.2584140413511	#DIV/0!	#DIV/0!	0.00116781	0.0126825
ENSMUSG00000028576	Ift74	0	0	115.004	88.901291638201	#DIV/0!	#DIV/0!	0.00117334	0.0127297
ENSMUSG00000022400	Rbx1	0	0	116.826	57.2679556691458	#DIV/0!	#DIV/0!	0.00117881	0.0127578
ENSMUSG00000022400	Gm9840	0	0	116.826	57.2679556691458	#DIV/0!	#DIV/0!	0.00117881	0.0127578
ENSMUSG00000052395	Rft1	0	0	117.302	43.4378637416841	#DIV/0!	#DIV/0!	0.00117855	0.0127578
ENSMUSG00000015474	Ppt2	0	0	117.07	54.6214580803561	#DIV/0!	#DIV/0!	0.00118262	0.0127776
ENSMUSG00000031754	Nudt21	0	0	115.624	72.0951585479786	#DIV/0!	#DIV/0!	0.00118252	0.0127776
ENSMUSG00000015747	Vps45	0	0	115.89	60.7676304561383	#DIV/0!	#DIV/0!	0.0011848	0.0127905
ENSMUSG00000027845	Dclre1b	0	0	120.292	32.7109445305071	#DIV/0!	#DIV/0!	0.00118928	0.0128068
ENSMUSG00000031546	Gins4	0	0	116.055	51.4899543824224	#DIV/0!	#DIV/0!	0.001192	0.0128254
ENSMUSG00000010914	Pdhx	0	0	116.708	37.0915053545312	#DIV/0!	#DIV/0!	0.00119687	0.0128503
ENSMUSG00000024959	Bad	0	0	115.869	53.2612743574374	#DIV/0!	#DIV/0!	0.00119749	0.0128503
ENSMUSG00000028411	Aptx	0	0	113.776	104.337719085825	#DIV/0!	#DIV/0!	0.00119928	0.0128503
ENSMUSG00000050994	Adgb	0	0	115.328	80.146678667311	#DIV/0!	#DIV/0!	0.00119908	0.0128503
ENSMUSG00000033124	Atg9a	0	0	117.323	38.4751434010888	#DIV/0!	#DIV/0!	0.00120047	0.0128523
ENSMUSG00000019774	Mtrf1l	0	0	117.599	76.5982479266647	#DIV/0!	#DIV/0!	0.00120213	0.0128595
ENSMUSG00000025792	Slc25a10	0	0	111.819	140.613858696335	#DIV/0!	#DIV/0!	0.0012058	0.0128803
ENSMUSG00000052942	Glis3	0	0	116.852	35.9708340728853	#DIV/0!	#DIV/0!	0.00120607	0.0128803
ENSMUSG00000019143	Hars2	0	0	116.878	39.7912589259049	#DIV/0!	#DIV/0!	0.00120802	0.0128905
ENSMUSG00000020788	Atp2a3	0	0	113.188	95.3667997467449	#DIV/0!	#DIV/0!	0.0012093	0.0128936
ENSMUSG00000058833	2810428I15Rik	0	0	113.263	95.7403180054777	#DIV/0!	#DIV/0!	0.00121204	0.0129121
ENSMUSG00000020388	Pdlim4	0	0	115.284	73.8566960702083	#DIV/0!	#DIV/0!	0.00121474	0.0129303
ENSMUSG00000026705	Klhl20	0	0	114.381	82.7738173285175	#DIV/0!	#DIV/0!	0.00121863	0.0129396
ENSMUSG00000039183	Nubp2	0	0	114.376	101.492811322227	#DIV/0!	#DIV/0!	0.00121768	0.0129396
ENSMUSG00000002233	Rhoc	0	0	114.04	72.1318698540192	#DIV/0!	#DIV/0!	0.0012227	0.0129658
ENSMUSG00000039914	Coq10a	0	0	117.849	56.4731595996815	#DIV/0!	#DIV/0!	0.0012231	0.0129658
ENSMUSG00000020739	Nup85	0	0	114.834	72.4827434287753	#DIV/0!	#DIV/0!	0.00122673	0.0129747
ENSMUSG00000037395	Rcor3	0	0	119.304	60.6221034875098	#DIV/0!	#DIV/0!	0.00122638	0.0129747
ENSMUSG00000039660	D2Wsu81e	0	0	115.846	38.3610051775986	#DIV/0!	#DIV/0!	0.00122694	0.0129747
ENSMUSG00000036873	2410004B18Rik	0	0	115.577	71.8203416427136	#DIV/0!	#DIV/0!	0.0012359	0.0130481
ENSMUSG00000031217	Efnb1	0	0	114.76	55.0268548724016	#DIV/0!	#DIV/0!	0.00124173	0.0130989
ENSMUSG00000028607	Cpt2	0	0	113.166	83.833031665399	#DIV/0!	#DIV/0!	0.00124564	0.0131295
ENSMUSG00000040522	Tlr8	0	0	114.747	54.1345408123032	#DIV/0!	#DIV/0!	0.00125468	0.0131925
ENSMUSG00000044763	Trmt10c	0	0	116.51	12.1220624092712	#DIV/0!	#DIV/0!	0.00125394	0.0131925
ENSMUSG00000032038	St3gal4	0	0	114.076	45.0167538325982	#DIV/0!	#DIV/0!	0.00126234	0.0132623
ENSMUSG00000027531	Impa1	0	0	114.667	29.0594020211817	#DIV/0!	#DIV/0!	0.00126587	0.013267
ENSMUSG00000037971	1110032A03Rik	0	0	113.859	53.1102626183056	#DIV/0!	#DIV/0!	0.00126528	0.013267
ENSMUSG00000022718	Dgcr8	0	0	114.506	52.5376802711357	#DIV/0!	#DIV/0!	0.00128081	0.0134128
ENSMUSG00000003418	St8sia6	0	0	137.792	100.511414007976	#DIV/0!	#DIV/0!	0.00128407	0.013436
ENSMUSG00000030083	Abtb1	0	0	117.435	59.3350233061909	#DIV/0!	#DIV/0!	0.00129439	0.013533
ENSMUSG00000029163	Emilin1	0	0	112.672	84.982973024472	#DIV/0!	#DIV/0!	0.00129694	0.0135455
ENSMUSG00000030319	Cand2	0	0	112.595	84.1626693606052	#DIV/0!	#DIV/0!	0.00129768	0.0135455
ENSMUSG00000026556	Vangl2	0	0	112.001	56.6603424683243	#DIV/0!	#DIV/0!	0.00130344	0.0135947
ENSMUSG00000020420	Zfp607	0	0	116.898	77.3740662738075	#DIV/0!	#DIV/0!	0.00130884	0.0136179
ENSMUSG00000024659	Anxa1	0	0	110.182	117.652349596697	#DIV/0!	#DIV/0!	0.00130925	0.0136179
ENSMUSG00000054737	Zfp182	0	0	112.878	35.0918986604706	#DIV/0!	#DIV/0!	0.00130988	0.0136179
ENSMUSG00000056204	Pgpep1	0	0	116.344	68.1065787294335	#DIV/0!	#DIV/0!	0.00130782	0.0136179
ENSMUSG00000025188	Hps1	0	0	113.124	24.3063233053648	#DIV/0!	#DIV/0!	0.00132163	0.0137076
ENSMUSG00000032565	Nudt16	0	0	114.32	13.3029753630139	#DIV/0!	#DIV/0!	0.00132275	0.0137076
ENSMUSG00000066357	Wdr6	0	0	113.854	32.213223800337	#DIV/0!	#DIV/0!	0.00132212	0.0137076
ENSMUSG00000057375	Yipf1	0	0	113.957	84.1173619087083	#DIV/0!	#DIV/0!	0.00132567	0.0137269
ENSMUSG00000043445	Pgp	0	0	112.094	62.4576956175554	#DIV/0!	#DIV/0!	0.00133061	0.013767
ENSMUSG00000020227	Irak3	0	0	110.677	65.0888561202972	#DIV/0!	#DIV/0!	0.00133336	0.0137844
ENSMUSG00000033488	BC026585	0	0	112.067	45.7734817968488	#DIV/0!	#DIV/0!	0.00133546	0.0137951
ENSMUSG00000030652	Coq7	0	0	110.466	66.0079254200076	#DIV/0!	#DIV/0!	0.00133801	0.0138105
ENSMUSG00000035620	Ric8b	0	0	114.557	53.9190743129588	#DIV/0!	#DIV/0!	0.00133983	0.0138149
ENSMUSG00000053559	Smagp	0	0	112.368	27.322754140648	#DIV/0!	#DIV/0!	0.00134743	0.0138744
ENSMUSG00000050212	Eva1b	0	0	110.258	67.3476486848928	#DIV/0!	#DIV/0!	0.00134995	0.013886
ENSMUSG00000069094	Pde7a	0	0	110.866	57.0675651588647	#DIV/0!	#DIV/0!	0.0013507	0.013886
ENSMUSG00000032218	Ccnb2	0	0	108.307	100.621183540519	#DIV/0!	#DIV/0!	0.00135306	0.0138992
ENSMUSG00000030291	Med21	0	0	114.032	38.6392161349603	#DIV/0!	#DIV/0!	0.00135843	0.0139323
ENSMUSG00000019975	Ikbip	0	0	111.931	49.1256465181897	#DIV/0!	#DIV/0!	0.00136067	0.0139442
ENSMUSG00000023089	Ndufa5	0	0	107.53	110.959607388881	#DIV/0!	#DIV/0!	0.00136183	0.0139451
ENSMUSG00000027439	Gzf1	0	0	114.577	40.1268560262104	#DIV/0!	#DIV/0!	0.00136418	0.0139581
ENSMUSG00000021466	Ptch1	0	0	111.601	70.0092587849673	#DIV/0!	#DIV/0!	0.00136668	0.0139615
ENSMUSG00000107002	0610012G03Rik	0	0	111.845	51.656153239408	#DIV/0!	#DIV/0!	0.001366	0.0139615
ENSMUSG00000018770	Atp5g3	0	0	109.744	83.9561050311888	#DIV/0!	#DIV/0!	0.00137332	0.0139852
ENSMUSG00000025147	Mob2	0	0	112.452	28.4247520245162	#DIV/0!	#DIV/0!	0.00137309	0.0139852
ENSMUSG00000047205	Dusp18	0	0	108.437	106.138236744165	#DIV/0!	#DIV/0!	0.0013701	0.0139852
ENSMUSG00000075467	Dnlz	0	0	112.57	34.8042881779224	#DIV/0!	#DIV/0!	0.00137154	0.0139852
ENSMUSG00000035104	Eva1a	0	0	111.135	37.309905402183	#DIV/0!	#DIV/0!	0.00137512	0.0139924
ENSMUSG00000042569	Dhrs7b	0	0	111.305	90.6904581701864	#DIV/0!	#DIV/0!	0.00137633	0.0139938
ENSMUSG00000020668	Kif3c	0	0	111.763	26.8881356247208	#DIV/0!	#DIV/0!	0.00138537	0.0140746
ENSMUSG00000002345	Mef2b	0	0	110.317	46.1806203834009	#DIV/0!	#DIV/0!	0.001388	0.0140792
ENSMUSG00000002345	Borcs8	0	0	110.317	46.1806203834009	#DIV/0!	#DIV/0!	0.001388	0.0140792
ENSMUSG00000032366	Tpm1	0	0	109.484	57.1805023501196	#DIV/0!	#DIV/0!	0.00138732	0.0140792
ENSMUSG00000034729	Mrps10	0	0	110.264	53.4370416559322	#DIV/0!	#DIV/0!	0.00139527	0.0141419
ENSMUSG00000031097	Tnni2	0	0	108.062	79.5107142076213	#DIV/0!	#DIV/0!	0.00140552	0.0141916
ENSMUSG00000031848	Lsm4	0	0	109.15	57.3635402000498	#DIV/0!	#DIV/0!	0.00140509	0.0141916
ENSMUSG00000035236	Scai	0	0	115.999	82.7038378382382	#DIV/0!	#DIV/0!	0.00140566	0.0141916
ENSMUSG00000039763	Dnajc28	0	0	114.161	60.2638357348656	#DIV/0!	#DIV/0!	0.00140384	0.0141916
ENSMUSG00000000355	Mcts1	0	0	110.029	33.0105752017481	#DIV/0!	#DIV/0!	0.00140938	0.0142181
ENSMUSG00000022026	Olfm4	0	0	105.548	122.162004950234	#DIV/0!	#DIV/0!	0.00141848	0.0142986
ENSMUSG00000020485	Supt4a	0	0	108.864	58.3067762430501	#DIV/0!	#DIV/0!	0.00142042	0.0143063
ENSMUSG00000020485	Gm3258	0	0	108.864	58.3067762430501	#DIV/0!	#DIV/0!	0.00142042	0.0143063
ENSMUSG00000027259	Adal	0	0	110.762	12.1697455671617	#DIV/0!	#DIV/0!	0.00142145	0.0143063
ENSMUSG00000066975	Cryba4	0	0	106.98	107.967452259492	#DIV/0!	#DIV/0!	0.00142582	0.0143391
ENSMUSG00000032547	Ryk	0	0	111.291	62.6891476935179	#DIV/0!	#DIV/0!	0.00143591	0.0144182
ENSMUSG00000062729	Ppox	0	0	112.61	40.2398713723209	#DIV/0!	#DIV/0!	0.00143925	0.0144405
ENSMUSG00000038697	Taf5l	0	0	109.96	55.2203841398419	#DIV/0!	#DIV/0!	0.00144122	0.0144491
ENSMUSG00000029177	Cenpa	0	0	106.664	83.5235090439671	#DIV/0!	#DIV/0!	0.00144523	0.0144735
ENSMUSG00000034245	Hdac11	0	0	112.739	83.8064401745289	#DIV/0!	#DIV/0!	0.00144589	0.0144735
ENSMUSG00000039599	Fam149b	0	0	110.542	12.2937882349904	#DIV/0!	#DIV/0!	0.00145008	0.0145041
ENSMUSG00000034781	Gna11	0	0	110.699	8.38754515120718	#DIV/0!	#DIV/0!	0.00145275	0.0145196
ENSMUSG00000018923	Med11	0	0	107.52	71.295629194648	#DIV/0!	#DIV/0!	0.00145857	0.0145441
ENSMUSG00000018983	E2f2	0	0	105.192	121.098888438957	#DIV/0!	#DIV/0!	0.00145793	0.0145441
ENSMUSG00000036989	Trim3	0	0	107.981	66.3377070325653	#DIV/0!	#DIV/0!	0.00145712	0.0145441
ENSMUSG00000020868	Xylt2	0	0	107.419	68.8907459549199	#DIV/0!	#DIV/0!	0.00146172	0.0145643
ENSMUSG00000074916	Chst14	0	0	108.243	64.5531131886309	#DIV/0!	#DIV/0!	0.00146396	0.0145753
ENSMUSG00000031828	Klhl36	0	0	109.641	47.2026176312931	#DIV/0!	#DIV/0!	0.00146584	0.0145828
ENSMUSG00000070972	Dnajc25	0	0	108.122	46.4309511624943	#DIV/0!	#DIV/0!	0.00146766	0.0145897
ENSMUSG00000021256	Vash1	0	0	107.731	50.2464996798614	#DIV/0!	#DIV/0!	0.00147071	0.0146088
ENSMUSG00000062352	Itgb1bp1	0	0	107.19	59.4846136259811	#DIV/0!	#DIV/0!	0.00147742	0.0146642
ENSMUSG00000045827	Serpinb9	0	0	105.218	98.8100981502939	#DIV/0!	#DIV/0!	0.00147921	0.0146707
ENSMUSG00000030091	Nup210	0	0	108.574	82.4293442034461	#DIV/0!	#DIV/0!	0.00148091	0.0146763
ENSMUSG00000057778	Cyb5d2	0	0	110.201	49.1750628452584	#DIV/0!	#DIV/0!	0.00148399	0.0146956
ENSMUSG00000026810	Dpm2	0	0	106.761	66.9552101101785	#DIV/0!	#DIV/0!	0.00148534	0.0146977
ENSMUSG00000040302	Rbm48	0	0	105.36	90.4123745496203	#DIV/0!	#DIV/0!	0.0014925	0.0147393
ENSMUSG00000041895	Wipi1	0	0	106.747	65.5403929264421	#DIV/0!	#DIV/0!	0.00149297	0.0147393
ENSMUSG00000025157	Zdhhc16	0	0	107.576	64.8613206952271	#DIV/0!	#DIV/0!	0.00149715	0.0147694
ENSMUSG00000014294	Ndufa2	0	0	144.57	189.542347903017	#DIV/0!	#DIV/0!	0.00150293	0.0148038
ENSMUSG00000020116	Pno1	0	0	104.303	101.53698544111	#DIV/0!	#DIV/0!	0.00150555	0.0148116
ENSMUSG00000030888	Rrp8	0	0	108.779	34.2811477769059	#DIV/0!	#DIV/0!	0.00150601	0.0148116
ENSMUSG00000021245	Mlh3	0	0	108.204	13.8879467405858	#DIV/0!	#DIV/0!	0.00151649	0.014892
ENSMUSG00000025757	Hspa4l	0	0	106.222	93.8003478376372	#DIV/0!	#DIV/0!	0.00152187	0.0149222
ENSMUSG00000032431	Crtap	0	0	103.845	96.1622081737404	#DIV/0!	#DIV/0!	0.001532	0.0150101
ENSMUSG00000000088	Cox5a	0	0	106.302	87.4497317075799	#DIV/0!	#DIV/0!	0.00153808	0.0150528
ENSMUSG00000020948	Klhl28	0	0	109.884	41.319430510014	#DIV/0!	#DIV/0!	0.00154053	0.0150528
ENSMUSG00000027459	Fam110a	0	0	109.578	37.4191795759667	#DIV/0!	#DIV/0!	0.00153895	0.0150528
ENSMUSG00000033526	Ppip5k1	0	0	105.876	47.4630062787064	#DIV/0!	#DIV/0!	0.00154101	0.0150528
ENSMUSG00000024856	Cdk2ap2	0	0	107.643	20.9150716622657	#DIV/0!	#DIV/0!	0.00154326	0.0150634
ENSMUSG00000026088	Mitd1	0	0	106.273	77.0044543784279	#DIV/0!	#DIV/0!	0.00155224	0.0151282
ENSMUSG00000015127	Unkl	0	0	109.721	43.456284244021	#DIV/0!	#DIV/0!	0.00155882	0.0151695
ENSMUSG00000022671	Mzt2	0	0	106.024	69.5425189572378	#DIV/0!	#DIV/0!	0.00156048	0.0151742
ENSMUSG00000022668	Gtpbp8	0	0	104.601	59.8077447410997	#DIV/0!	#DIV/0!	0.00157494	0.0152804
ENSMUSG00000033436	Armcx2	0	0	105.347	51.0199424252186	#DIV/0!	#DIV/0!	0.00157489	0.0152804
ENSMUSG00000009614	Sardh	0	0	104.953	49.2121634990348	#DIV/0!	#DIV/0!	0.00157694	0.0152883
ENSMUSG00000021752	Kctd6	0	0	105.002	44.3136632622475	#DIV/0!	#DIV/0!	0.00157848	0.0152918
ENSMUSG00000006215	Zbtb17	0	0	104.978	45.1220862698688	#DIV/0!	#DIV/0!	0.00158418	0.015324
ENSMUSG00000028140	Mrpl9	0	0	107.278	40.4129597188508	#DIV/0!	#DIV/0!	0.00158403	0.015324
ENSMUSG00000048106	4632415L05Rik	0	0	104.811	49.7297259273767	#DIV/0!	#DIV/0!	0.0015916	0.0153728
ENSMUSG00000016520	Lnx2	0	0	105.291	56.005371125777	#DIV/0!	#DIV/0!	0.00160443	0.0154736
ENSMUSG00000039994	Timeless	0	0	102.087	131.252342741533	#DIV/0!	#DIV/0!	0.00160365	0.0154736
ENSMUSG00000018565	Elp5	0	0	105.689	62.1080913998382	#DIV/0!	#DIV/0!	0.00161125	0.0155119
ENSMUSG00000029394	Cdk2ap1	0	0	106.863	10.4134997622492	#DIV/0!	#DIV/0!	0.00160999	0.0155119
ENSMUSG00000032469	Dbr1	0	0	106.012	21.6158087600501	#DIV/0!	#DIV/0!	0.00161589	0.0155336
ENSMUSG00000037679	Inf2	0	0	102.689	86.7278001690846	#DIV/0!	#DIV/0!	0.00161665	0.0155336
ENSMUSG00000001763	Tspan33	0	0	106.289	74.5767826911468	#DIV/0!	#DIV/0!	0.00163334	0.0156706
ENSMUSG00000032322	Pstpip1	0	0	102.313	102.655066974438	#DIV/0!	#DIV/0!	0.00163495	0.0156744
ENSMUSG00000064128	Cenpj	0	0	103.285	49.8417615036877	#DIV/0!	#DIV/0!	0.00164085	0.0157194
ENSMUSG00000040701	Ap1g2	0	0	100.982	123.992983515632	#DIV/0!	#DIV/0!	0.00164887	0.0157728
ENSMUSG00000025377	Enthd2	0	0	105.008	44.8905323970316	#DIV/0!	#DIV/0!	0.00165239	0.0157948
ENSMUSG00000027997	Casp6	0	0	104.299	22.7237551931323	#DIV/0!	#DIV/0!	0.00165393	0.0157979
ENSMUSG00000028322	Exosc3	0	0	102.046	65.2128758413892	#DIV/0!	#DIV/0!	0.00166296	0.0158724
ENSMUSG00000014554	Dguok	0	0	107.33	52.4341972068253	#DIV/0!	#DIV/0!	0.00166821	0.01589
ENSMUSG00000020137	Thap2	0	0	102.504	64.2385356604391	#DIV/0!	#DIV/0!	0.00166972	0.01589
ENSMUSG00000050192	Eif5a2	0	0	103.814	56.565550859571	#DIV/0!	#DIV/0!	0.00166753	0.01589
ENSMUSG00000051234	Rnf7	0	0	105.796	41.2404733609901	#DIV/0!	#DIV/0!	0.00167446	0.0159234
ENSMUSG00000020843	Timm22	0	0	103.114	45.6871225272147	#DIV/0!	#DIV/0!	0.0016765	0.015931
ENSMUSG00000038205	Prkab2	0	0	105.01	18.3659279662581	#DIV/0!	#DIV/0!	0.00167957	0.0159319
ENSMUSG00000042302	Ehbp1	0	0	102.402	48.9676146419807	#DIV/0!	#DIV/0!	0.00168029	0.0159319
ENSMUSG00000038179	Slamf7	0	0	102.256	51.03823703969	#DIV/0!	#DIV/0!	0.00168751	0.0159653
ENSMUSG00000066880	Zfp617	0	0	103.677	22.134917505941	#DIV/0!	#DIV/0!	0.00168599	0.0159653
ENSMUSG00000038527	C1rl	0	0	101.551	50.7785084334593	#DIV/0!	#DIV/0!	0.00171455	0.0161738
ENSMUSG00000048796	Cyb561d1	0	0	106.191	70.6301596812245	#DIV/0!	#DIV/0!	0.00171962	0.0162098
ENSMUSG00000001054	Rmnd5b	0	0	103.513	14.7763602891345	#DIV/0!	#DIV/0!	0.00172927	0.0162652
ENSMUSG00000016757	Ttll12	0	0	99.0033	102.287101127009	#DIV/0!	#DIV/0!	0.00172885	0.0162652
ENSMUSG00000028669	Pithd1	0	0	102.28	29.9529283960376	#DIV/0!	#DIV/0!	0.00172846	0.0162652
ENSMUSG00000021236	Entpd5	0	0	102.424	29.2465795317906	#DIV/0!	#DIV/0!	0.00173275	0.0162861
ENSMUSG00000039062	Anpep	0	0	98.5654	127.678092980867	#DIV/0!	#DIV/0!	0.00173458	0.0162915
ENSMUSG00000031782	Coq9	0	0	102.636	16.4820049907034	#DIV/0!	#DIV/0!	0.00174094	0.0163274
ENSMUSG00000020307	Cdc34	0	0	103.075	13.3903330053237	#DIV/0!	#DIV/0!	0.0017478	0.01638
ENSMUSG00000014856	Tmem208	0	0	101.352	76.0648683346577	#DIV/0!	#DIV/0!	0.00174925	0.0163816
ENSMUSG00000036850	Mrpl41	0	0	99.3769	89.8694865714503	#DIV/0!	#DIV/0!	0.00175084	0.0163846
ENSMUSG00000023967	Mrps18a	0	0	98.8923	89.7137149925044	#DIV/0!	#DIV/0!	0.00176238	0.0164593
ENSMUSG00000038628	Polr3k	0	0	101.39	36.4415264133571	#DIV/0!	#DIV/0!	0.00176107	0.0164593
ENSMUSG00000049299	Trappc1	0	0	100.752	66.5899280917301	#DIV/0!	#DIV/0!	0.00176391	0.0164593
ENSMUSG00000078974	Sec61g	0	0	99.2996	77.1921645383232	#DIV/0!	#DIV/0!	0.00176312	0.0164593
ENSMUSG00000078974	Gm4184	0	0	99.2996	77.1921645383232	#DIV/0!	#DIV/0!	0.00176312	0.0164593
ENSMUSG00000043311	D17H6S53E	0	0	100.338	51.5857286641483	#DIV/0!	#DIV/0!	0.00176983	0.0165027
ENSMUSG00000031533	Mrps31	0	0	102.703	65.0883490465229	#DIV/0!	#DIV/0!	0.00177308	0.0165211
ENSMUSG00000027667	Zfp639	0	0	101.787	71.9114165361662	#DIV/0!	#DIV/0!	0.00177788	0.0165539
ENSMUSG00000030505	Prmt3	0	0	102.344	75.9126933994671	#DIV/0!	#DIV/0!	0.00178239	0.0165839
ENSMUSG00000037316	Bag4	0	0	100.111	49.9830520267832	#DIV/0!	#DIV/0!	0.00179929	0.0167291
ENSMUSG00000070420	Zscan25	0	0	100.966	26.3878830461891	#DIV/0!	#DIV/0!	0.00180421	0.0167629
ENSMUSG00000020752	Recql5	0	0	101.003	79.8761403364015	#DIV/0!	#DIV/0!	0.00180905	0.0167957
ENSMUSG00000037570	Mcrs1	0	0	100.676	44.5008119802588	#DIV/0!	#DIV/0!	0.00181387	0.0168115
ENSMUSG00000074221	Zfp568	0	0	102.874	23.7410507881043	#DIV/0!	#DIV/0!	0.00181465	0.0168115
ENSMUSG00000099881	2810013P06Rik	0	0	103.789	60.4963002814607	#DIV/0!	#DIV/0!	0.00181423	0.0168115
ENSMUSG00000004849	Ap1s1	0	0	100.723	25.0254498524016	#DIV/0!	#DIV/0!	0.00181827	0.016833
ENSMUSG00000083012	Fam220a	0	0	101.4	34.4261426665988	#DIV/0!	#DIV/0!	0.00183102	0.0169268
ENSMUSG00000070394	Tmem256	0	0	99.0673	70.7693226946222	#DIV/0!	#DIV/0!	0.00183745	0.0169741
ENSMUSG00000025870	Arl10	0	0	101.158	33.7985685383903	#DIV/0!	#DIV/0!	0.00184078	0.0169927
ENSMUSG00000028688	Toe1	0	0	98.6231	58.0208103677005	#DIV/0!	#DIV/0!	0.00184732	0.0170288
ENSMUSG00000004947	Dtx2	0	0	99.7733	25.5524153159855	#DIV/0!	#DIV/0!	0.00185975	0.0171312
ENSMUSG00000000339	Rtca	0	0	100.275	18.2693334624636	#DIV/0!	#DIV/0!	0.00187002	0.0171962
ENSMUSG00000022257	Laptm4b	0	0	110.265	84.9704356499078	#DIV/0!	#DIV/0!	0.00187069	0.0171962
ENSMUSG00000033972	Zfp944	0	0	100.357	15.6761589646129	#DIV/0!	#DIV/0!	0.00187127	0.0171962
ENSMUSG00000085227	6330418K02Rik	0	0	99.7914	29.6646886354569	#DIV/0!	#DIV/0!	0.00187213	0.0171962
ENSMUSG00000033031	C330027C09Rik	0	0	96.5541	95.1175816602093	#DIV/0!	#DIV/0!	0.0018749	0.0172094
ENSMUSG00000062683	Atp5g2	0	0	98.7815	43.0433346450067	#DIV/0!	#DIV/0!	0.00187915	0.0172362
ENSMUSG00000001403	Ube2c	0	0	99.5504	126.081051407803	#DIV/0!	#DIV/0!	0.00188192	0.0172467
ENSMUSG00000046031	Fam26f	0	0	103.645	74.3222255439421	#DIV/0!	#DIV/0!	0.00188429	0.0172467
ENSMUSG00000068329	Htra2	0	0	146.456	116.472695444279	#DIV/0!	#DIV/0!	0.00188382	0.0172467
ENSMUSG00000078348	Sf3b5	0	0	96.8269	79.9638472746558	#DIV/0!	#DIV/0!	0.001886	0.0172501
ENSMUSG00000024037	Wdr4	0	0	99.6584	26.3761765746855	#DIV/0!	#DIV/0!	0.00189602	0.0173295
ENSMUSG00000030284	Creld1	0	0	99.0047	29.3497352942249	#DIV/0!	#DIV/0!	0.00190361	0.0173866
ENSMUSG00000031155	Pim2	0	0	99.5042	33.2887306157781	#DIV/0!	#DIV/0!	0.00190969	0.0174298
ENSMUSG00000006442	Srm	0	0	97.0109	63.184678271569	#DIV/0!	#DIV/0!	0.0019121	0.0174395
ENSMUSG00000027860	Vangl1	0	0	96.9083	62.9540348132651	#DIV/0!	#DIV/0!	0.0019205	0.0174914
ENSMUSG00000038500	Prr3	0	0	100.032	5.44421229701977	#DIV/0!	#DIV/0!	0.00191926	0.0174914
ENSMUSG00000059970	Hspa2	0	0	98.4339	70.4498314906634	#DIV/0!	#DIV/0!	0.00192868	0.0175536
ENSMUSG00000030826	Bcat2	0	0	98.4232	71.5271458357728	#DIV/0!	#DIV/0!	0.00193823	0.017591
ENSMUSG00000046096	BC030336	0	0	107.5	79.9252762413018	#DIV/0!	#DIV/0!	0.0019379	0.017591
ENSMUSG00000021047	Nova1	0	0	101.584	61.8374547588638	#DIV/0!	#DIV/0!	0.00194427	0.0176334
ENSMUSG00000010660	Plcd1	0	0	98.0092	40.323209449905	#DIV/0!	#DIV/0!	0.00195679	0.0177345
ENSMUSG00000035314	Gdpd5	0	0	97.3645	40.7138534475019	#DIV/0!	#DIV/0!	0.00196374	0.0177726
ENSMUSG00000028864	Hgf	0	0	99.6854	16.6790137701107	#DIV/0!	#DIV/0!	0.00196597	0.0177804
ENSMUSG00000041837	Pdcd7	0	0	97.8695	29.4190810260814	#DIV/0!	#DIV/0!	0.00198444	0.0179348
ENSMUSG00000011427	Zfp790	0	0	96.7736	35.5560829015495	#DIV/0!	#DIV/0!	0.00200243	0.0179637
ENSMUSG00000055884	Fancm	0	0	96.513	82.0271451442881	#DIV/0!	#DIV/0!	0.00199486	0.0179637
ENSMUSG00000058586	Serhl	0	0	112.519	149.757975700606	#DIV/0!	#DIV/0!	0.00199698	0.0179637
ENSMUSG00000063787	Chchd1	0	0	96.6708	44.8232129836597	#DIV/0!	#DIV/0!	0.00199611	0.0179637
ENSMUSG00000075593	Gal3st4	683.685	790.311798240667	0	0	0	#DIV/0!	0.00200291	0.0179637
ENSMUSG00000075704	Txnrd2	0	0	96.8623	53.196691678544	#DIV/0!	#DIV/0!	0.00200052	0.0179637
ENSMUSG00000084957	Bbip1	0	0	96.1059	62.2235567931297	#DIV/0!	#DIV/0!	0.00199534	0.0179637
ENSMUSG00000087543	Gm16576	0	0	97.4188	21.1500545424346	#DIV/0!	#DIV/0!	0.00200031	0.0179637
ENSMUSG00000005410	Mcm5	0	0	191.911	261.781229019712	#DIV/0!	#DIV/0!	0.00200476	0.0179678
ENSMUSG00000031889	D230025D16Rik	0	0	101.096	67.3624279059442	#DIV/0!	#DIV/0!	0.00200627	0.0179689
ENSMUSG00000006471	Ndor1	0	0	99.8252	39.2816972385653	#DIV/0!	#DIV/0!	0.00201242	0.0180079
ENSMUSG00000097729	2310015A10Rik	0	0	100.927	86.0179047188331	#DIV/0!	#DIV/0!	0.00201341	0.0180079
ENSMUSG00000097328	Tnfsf12	0	0	94.0072	80.8663972640619	#DIV/0!	#DIV/0!	0.0020318	0.0181472
ENSMUSG00000097328	Tnfsfm13	0	0	94.0072	80.8663972640619	#DIV/0!	#DIV/0!	0.0020318	0.0181472
ENSMUSG00000051351	Zfp46	0	0	96.3222	36.9041733530992	#DIV/0!	#DIV/0!	0.0020378	0.0181883
ENSMUSG00000007338	Mrpl49	0	0	96.8806	15.0190558690314	#DIV/0!	#DIV/0!	0.00205049	0.0182483
ENSMUSG00000020230	Prmt2	0	0	97.5652	33.0923389574366	#DIV/0!	#DIV/0!	0.00205018	0.0182483
ENSMUSG00000031976	Urb2	0	0	94.5267	68.7411360694459	#DIV/0!	#DIV/0!	0.00205722	0.0182483
ENSMUSG00000042312	S100a13	0	0	93.6426	80.8507746615799	#DIV/0!	#DIV/0!	0.00205419	0.0182483
ENSMUSG00000042496	Prdm10	0	0	94.9802	66.2664631244833	#DIV/0!	#DIV/0!	0.0020527	0.0182483
ENSMUSG00000052962	Mrpl35	0	0	93.6486	88.9209231785802	#DIV/0!	#DIV/0!	0.00205563	0.0182483
ENSMUSG00000073096	Lrrc61	0	0	96.708	39.2353572864874	#DIV/0!	#DIV/0!	0.00205615	0.0182483
ENSMUSG00000100210	Hist1h3f	0	0	94.4427	70.3606931814373	#DIV/0!	#DIV/0!	0.00204777	0.0182483
ENSMUSG00000021645	Smn1	0	0	93.4319	80.9031578272781	#DIV/0!	#DIV/0!	0.00206525	0.0182819
ENSMUSG00000021703	Serinc5	0	0	100.143	66.630627330593	#DIV/0!	#DIV/0!	0.00206427	0.0182819
ENSMUSG00000041684	Bivm	0	0	96.1675	18.8777667276989	#DIV/0!	#DIV/0!	0.00208224	0.0184197
ENSMUSG00000021044	Adck1	0	0	95.3503	34.7743158927427	#DIV/0!	#DIV/0!	0.00209752	0.0184826
ENSMUSG00000028256	Odf2l	0	0	94.9346	57.195175974138	#DIV/0!	#DIV/0!	0.00209696	0.0184826
ENSMUSG00000035890	Rnf126	0	0	93.9307	62.546281897117	#DIV/0!	#DIV/0!	0.00210018	0.0184826
ENSMUSG00000036026	Tmem63b	0	0	95.6568	22.3766481221082	#DIV/0!	#DIV/0!	0.0020997	0.0184826
ENSMUSG00000037572	Wdhd1	0	0	93.3753	71.9271145419852	#DIV/0!	#DIV/0!	0.00209562	0.0184826
ENSMUSG00000052751	Repin1	0	0	94.9268	53.7512174810819	#DIV/0!	#DIV/0!	0.0020997	0.0184826
ENSMUSG00000059183	Mtfmt	0	0	98.0024	36.4225601316194	#DIV/0!	#DIV/0!	0.00210078	0.0184826
ENSMUSG00000028608	0610037L13Rik	0	0	94.8154	79.0588782012228	#DIV/0!	#DIV/0!	0.00210771	0.018531
ENSMUSG00000062753	AI413582	0	0	93.8345	56.2156858919412	#DIV/0!	#DIV/0!	0.00211575	0.0185764
ENSMUSG00000038838	Vars2	0	0	93.7252	61.1781920322668	#DIV/0!	#DIV/0!	0.00211724	0.0185769
ENSMUSG00000028037	Ifi44	0	0	93.3254	67.6265967355666	#DIV/0!	#DIV/0!	0.0021239	0.0186116
ENSMUSG00000029822	Osbpl3	0	0	94.4048	42.9032568995488	#DIV/0!	#DIV/0!	0.00212408	0.0186116
ENSMUSG00000039270	Megf9	0	0	93.2376	62.7614244659732	#DIV/0!	#DIV/0!	0.00213065	0.0186565
ENSMUSG00000029780	Nt5c3	0	0	96.3064	19.9746512585379	#DIV/0!	#DIV/0!	0.00213308	0.0186652
ENSMUSG00000028833	Ncdn	0	0	93.8491	47.2598077500048	#DIV/0!	#DIV/0!	0.00214382	0.0187338
ENSMUSG00000030407	Qpctl	0	0	95.0415	24.7657683816887	#DIV/0!	#DIV/0!	0.00214359	0.0187338
ENSMUSG00000039640	Mrpl12	0	0	91.9703	86.6684067845732	#DIV/0!	#DIV/0!	0.00214995	0.018762
ENSMUSG00000035944	Ttc38	0	0	95.7953	14.917665161235	#DIV/0!	#DIV/0!	0.00215257	0.0187722
ENSMUSG00000037725	Ckap2	0	0	91.2174	96.8247318236824	#DIV/0!	#DIV/0!	0.00215663	0.0187949
ENSMUSG00000025855	Prkar1b	0	0	94.9713	45.1683120046786	#DIV/0!	#DIV/0!	0.00216056	0.0188165
ENSMUSG00000072082	Ccnf	0	0	91.2942	96.7314830978133	#DIV/0!	#DIV/0!	0.00216213	0.0188175
ENSMUSG00000026102	Inpp1	0	0	91.9862	79.299437947607	#DIV/0!	#DIV/0!	0.00217529	0.0189066
ENSMUSG00000078584	AU022252	0	0	95.3677	18.9948849022863	#DIV/0!	#DIV/0!	0.00217997	0.0189136
ENSMUSG00000097352	C920009B18Rik	0	0	95.0171	10.0026014758796	#DIV/0!	#DIV/0!	0.00218048	0.0189136
ENSMUSG00000026960	Arl6ip6	0	0	96.5714	40.3055003275733	#DIV/0!	#DIV/0!	0.0021923	0.0189779
ENSMUSG00000029084	Cd38	0	0	94.6991	82.2200308715516	#DIV/0!	#DIV/0!	0.00219122	0.0189779
ENSMUSG00000034211	Mrps17	0	0	95.4442	35.3204457704353	#DIV/0!	#DIV/0!	0.00219718	0.0189948
ENSMUSG00000020973	Dnaaf2	0	0	93.1497	55.934302871672	#DIV/0!	#DIV/0!	0.00220262	0.0190291
ENSMUSG00000057572	Zbtb8os	0	0	90.4245	110.191534074836	#DIV/0!	#DIV/0!	0.00220449	0.0190325
ENSMUSG00000022515	Anks3	0	0	95.8028	26.3956261360355	#DIV/0!	#DIV/0!	0.00220747	0.0190328
ENSMUSG00000020056	Ccdc53	0	0	92.8414	69.6762780627721	#DIV/0!	#DIV/0!	0.00220982	0.0190404
ENSMUSG00000006585	Cdt1	0	0	92.8446	122.728592176271	#DIV/0!	#DIV/0!	0.00221329	0.0190576
ENSMUSG00000020289	Nprl3	0	0	94.9069	12.9032814814148	#DIV/0!	#DIV/0!	0.00222481	0.0191313
ENSMUSG00000028889	Yrdc	0	0	92.6269	43.0839407566185	#DIV/0!	#DIV/0!	0.00222649	0.019133
ENSMUSG00000069266	Hist1h4b	0	0	94.0107	38.5683947406121	#DIV/0!	#DIV/0!	0.00223317	0.0191777
ENSMUSG00000003206	Ebi3	0	0	92.1718	62.8732709326019	#DIV/0!	#DIV/0!	0.00224714	0.019272
ENSMUSG00000002379	Ndufa11	0	0	91.362	61.1439457455125	#DIV/0!	#DIV/0!	0.00225434	0.0193174
ENSMUSG00000002379	Gm4943	0	0	91.362	61.1439457455125	#DIV/0!	#DIV/0!	0.00225434	0.0193174
ENSMUSG00000010607	Pigyl	0	0	92.5756	50.3536111833441	#DIV/0!	#DIV/0!	0.00225691	0.0193174
ENSMUSG00000029270	Fam69a	0	0	94.4158	8.67220353397249	#DIV/0!	#DIV/0!	0.00225682	0.0193174
ENSMUSG00000037455	Slc18b1	0	0	94.2668	39.2909974014153	#DIV/0!	#DIV/0!	0.0022616	0.0193447
ENSMUSG00000071645	Tut1	0	0	94.3552	19.3929740307145	#DIV/0!	#DIV/0!	0.0022632	0.0193457
ENSMUSG00000022706	Mrpl40	0	0	91.0842	63.3289846691315	#DIV/0!	#DIV/0!	0.00226615	0.019358
ENSMUSG00000070407	Hs3st3b1	0	0	94.1476	10.4193971288766	#DIV/0!	#DIV/0!	0.00227428	0.0194019
ENSMUSG00000030031	Kbtbd8	0	0	95.318	46.0996355098001	#DIV/0!	#DIV/0!	0.00227648	0.0194078
ENSMUSG00000070709	1700049G17Rik	0	0	93.6414	75.0439258779989	#DIV/0!	#DIV/0!	0.00227977	0.0194126
ENSMUSG00000078485	Plekhn1	0	0	166.89	140.983289409306	#DIV/0!	#DIV/0!	0.00228003	0.0194126
ENSMUSG00000027357	Crls1	0	0	93.0325	30.6066591154416	#DIV/0!	#DIV/0!	0.00228346	0.019429
ENSMUSG00000028066	Pmf1	0	0	89.408	112.669930315931	#DIV/0!	#DIV/0!	0.00229191	0.0194881
ENSMUSG00000000531	Grasp	0	0	91.7447	42.642783664997	#DIV/0!	#DIV/0!	0.00229635	0.0195007
ENSMUSG00000027618	Nfs1	0	0	92.7998	46.9731232146591	#DIV/0!	#DIV/0!	0.00229641	0.0195007
ENSMUSG00000022371	Col14a1	0	0	93.9322	14.3306176482557	#DIV/0!	#DIV/0!	0.00230868	0.0195663
ENSMUSG00000022707	Gbe1	0	0	92.8029	28.6349575462847	#DIV/0!	#DIV/0!	0.00231095	0.0195727
ENSMUSG00000028893	Sesn2	0	0	92.4354	18.9698445800041	#DIV/0!	#DIV/0!	0.00231693	0.0195977
ENSMUSG00000032215	Rsl24d1	0	0	93.5311	25.2019983139075	#DIV/0!	#DIV/0!	0.00232395	0.0196442
ENSMUSG00000021252	0610007P14Rik	0	0	93.8411	48.9829850702644	#DIV/0!	#DIV/0!	0.00232714	0.0196455
ENSMUSG00000039244	E130309D02Rik	0	0	91.3991	42.9199917828649	#DIV/0!	#DIV/0!	0.00232683	0.0196455
ENSMUSG00000023791	Pigx	0	0	93.5782	34.0535275910612	#DIV/0!	#DIV/0!	0.00233474	0.0196968
ENSMUSG00000021474	Sfxn1	0	0	92.2431	27.8879655476552	#DIV/0!	#DIV/0!	0.00234266	0.0197508
ENSMUSG00000026856	Dolpp1	0	0	91.1029	64.3225233156729	#DIV/0!	#DIV/0!	0.00234428	0.0197515
ENSMUSG00000020903	Stx8	0	0	90.3499	65.7330282864953	#DIV/0!	#DIV/0!	0.00235141	0.0197854
ENSMUSG00000048175	Asb8	0	0	91.6103	28.0394360807621	#DIV/0!	#DIV/0!	0.00235289	0.0197854
ENSMUSG00000064141	Zfp69	0	0	95.5136	58.7887662113229	#DIV/0!	#DIV/0!	0.00235047	0.0197854
ENSMUSG00000006057	Atp5g1	0	0	89.3273	78.4571665635652	#DIV/0!	#DIV/0!	0.0023576	0.0198121
ENSMUSG00000022098	Bmp1	0	0	89.0264	79.4774777705732	#DIV/0!	#DIV/0!	0.00238965	0.0200684
ENSMUSG00000017778	Cox7c	0	0	90.0517	50.0741109457515	#DIV/0!	#DIV/0!	0.00239998	0.0201029
ENSMUSG00000021238	Aldh6a1	0	0	92.471	58.5468478387579	#DIV/0!	#DIV/0!	0.002397	0.0201029
ENSMUSG00000058886	Deaf1	0	0	89.7021	66.5065625584074	#DIV/0!	#DIV/0!	0.00239868	0.0201029
ENSMUSG00000016252	Atp5e	0	0	89.6949	52.9303380138732	#DIV/0!	#DIV/0!	0.00240922	0.0201355
ENSMUSG00000048100	Taf13	0	0	91.899	12.0250042044875	#DIV/0!	#DIV/0!	0.00240994	0.0201355
ENSMUSG00000024947	Men1	0	0	91.5916	49.2983690008686	#DIV/0!	#DIV/0!	0.00241816	0.0201832
ENSMUSG00000036442	Thap11	0	0	91.9749	48.5371469080554	#DIV/0!	#DIV/0!	0.00241893	0.0201832
ENSMUSG00000033282	Rpgrip1l	0	0	88.653	87.8372126099779	#DIV/0!	#DIV/0!	0.00242944	0.0202391
ENSMUSG00000038047	Haus6	0	0	88.3961	96.9312132807662	#DIV/0!	#DIV/0!	0.00243032	0.0202391
ENSMUSG00000002733	Plekha3	0	0	90.2515	55.9883454260314	#DIV/0!	#DIV/0!	0.00244034	0.0203095
ENSMUSG00000025779	Ly96	0	0	90.9288	13.3097305842716	#DIV/0!	#DIV/0!	0.0024449	0.0203155
ENSMUSG00000032519	Slc25a38	0	0	91.6808	17.0018279073368	#DIV/0!	#DIV/0!	0.00244309	0.0203155
ENSMUSG00000042787	Exog	0	0	92.5613	30.4430722760055	#DIV/0!	#DIV/0!	0.00244578	0.0203155
ENSMUSG00000025574	Tk1	0	0	86.7732	104.343901121396	#DIV/0!	#DIV/0!	0.00246481	0.0204473
ENSMUSG00000028124	Gclm	0	0	89.5681	51.0883836319744	#DIV/0!	#DIV/0!	0.00246859	0.0204525
ENSMUSG00000034345	Gtf2h5	0	0	90.3057	19.4624251671225	#DIV/0!	#DIV/0!	0.00246726	0.0204525
ENSMUSG00000022556	Hsf1	0	0	90.3694	16.0150851941727	#DIV/0!	#DIV/0!	0.00247596	0.0204571
ENSMUSG00000023079	Gtf2ird1	0	0	91.4235	16.3046979113933	#DIV/0!	#DIV/0!	0.00247601	0.0204571
ENSMUSG00000036285	Noa1	0	0	89.313	45.0534266964432	#DIV/0!	#DIV/0!	0.00247349	0.0204571
ENSMUSG00000048852	Gm12185	0	0	89.3521	39.1634868079033	#DIV/0!	#DIV/0!	0.00247381	0.0204571
ENSMUSG00000028683	Eif2b3	0	0	89.2047	48.8973007200611	#DIV/0!	#DIV/0!	0.00248324	0.020495
ENSMUSG00000053870	Fpgt	0	0	92.0669	25.4808539129176	#DIV/0!	#DIV/0!	0.00249004	0.020538
ENSMUSG00000057842	Zfp595	0	0	90.9565	16.9205879605146	#DIV/0!	#DIV/0!	0.00249362	0.0205414
ENSMUSG00000026917	Wdr5	0	0	90.3572	44.0954632356715	#DIV/0!	#DIV/0!	0.00249961	0.0205776
ENSMUSG00000024220	Zfp523	0	0	90.3756	23.0567258779331	#DIV/0!	#DIV/0!	0.00251203	0.0206667
ENSMUSG00000021009	Ptpn21	0	0	88.0547	54.6043254090831	#DIV/0!	#DIV/0!	0.00251532	0.0206807
ENSMUSG00000020553	Pctp	0	0	88.4805	47.633694823847	#DIV/0!	#DIV/0!	0.00251921	0.0206949
ENSMUSG00000002767	Mrpl2	0	0	87.3967	66.9518023942997	#DIV/0!	#DIV/0!	0.00252251	0.0206982
ENSMUSG00000019883	Echdc1	0	0	90.6385	50.5208929030581	#DIV/0!	#DIV/0!	0.00252386	0.0206982
ENSMUSG00000011837	Snapc2	0	0	88.915	49.1980288941933	#DIV/0!	#DIV/0!	0.00252815	0.0207202
ENSMUSG00000036452	Arhgap26	0	0	90.7932	26.2427086556371	#DIV/0!	#DIV/0!	0.00253262	0.0207307
ENSMUSG00000095253	Zfp799	0	0	91.2368	22.5598210362433	#DIV/0!	#DIV/0!	0.00253204	0.0207307
ENSMUSG00000025872	Thoc3	0	0	91.124	40.6184797460003	#DIV/0!	#DIV/0!	0.00253505	0.0207374
ENSMUSG00000020477	Mrps24	0	0	87.3287	78.4459126666965	#DIV/0!	#DIV/0!	0.00254674	0.0208199
ENSMUSG00000057135	Scimp	0	0	87.4877	69.5777188847812	#DIV/0!	#DIV/0!	0.00254853	0.0208213
ENSMUSG00000029559	2210016L21Rik	0	0	88.8838	41.3757179322823	#DIV/0!	#DIV/0!	0.00256107	0.0209106
ENSMUSG00000034936	Arl4d	0	0	87.9073	42.0695931648641	#DIV/0!	#DIV/0!	0.00257168	0.020984
ENSMUSG00000045868	Gvin1	0	0	88.2607	47.0630365439583	#DIV/0!	#DIV/0!	0.00258671	0.0210933
ENSMUSG00000002393	Nr2f6	0	0	90.8343	39.6592741765526	#DIV/0!	#DIV/0!	0.00258882	0.0210972
ENSMUSG00000049600	Zbtb45	0	0	88.1823	33.2079121885954	#DIV/0!	#DIV/0!	0.00259198	0.0211097
ENSMUSG00000048440	Cyp4f16	0	0	87.3785	46.3036725162863	#DIV/0!	#DIV/0!	0.00259932	0.0211295
ENSMUSG00000000934	Top1mt	0	0	87.7652	36.3851904440379	#DIV/0!	#DIV/0!	0.00260496	0.021162
ENSMUSG00000068758	Il3ra	0	0	87.1968	54.0467463870449	#DIV/0!	#DIV/0!	0.0026091	0.0211824
ENSMUSG00000075031	Hist1h2bb	0	0	84.9403	100.362709451954	#DIV/0!	#DIV/0!	0.00262023	0.0212594
ENSMUSG00000062545	Tlr12	0	0	128.396	102.340568801685	#DIV/0!	#DIV/0!	0.00264316	0.0214185
ENSMUSG00000013878	Rnf170	0	0	88.0537	53.9703235251195	#DIV/0!	#DIV/0!	0.00264967	0.0214578
ENSMUSG00000028744	Pqlc2	0	0	87.2171	63.504987257739	#DIV/0!	#DIV/0!	0.0026521	0.0214641
ENSMUSG00000049300	Prmt6	0	0	87.8507	44.8338942933384	#DIV/0!	#DIV/0!	0.00266015	0.0215158
ENSMUSG00000002635	Pdcd2l	0	0	87.2698	45.0705711726942	#DIV/0!	#DIV/0!	0.00266415	0.0215212
ENSMUSG00000028218	Fam92a	0	0	85.6987	67.7719216278154	#DIV/0!	#DIV/0!	0.00266285	0.0215212
ENSMUSG00000024158	Hagh	0	0	88.3111	22.3541165408819	#DIV/0!	#DIV/0!	0.00266749	0.0215347
ENSMUSG00000066640	Fbxl18	0	0	88.5431	28.6052214859337	#DIV/0!	#DIV/0!	0.00267031	0.0215422
ENSMUSG00000020156	Mum1	0	0	86.009	63.1438907681553	#DIV/0!	#DIV/0!	0.00268549	0.0216395
ENSMUSG00000020832	Eral1	0	0	87.91	36.9674438408432	#DIV/0!	#DIV/0!	0.00268767	0.0216436
ENSMUSG00000055041	Commd5	0	0	87.6155	74.9638771718093	#DIV/0!	#DIV/0!	0.00269378	0.0216793
ENSMUSG00000031429	Psmd10	0	0	87.6156	24.2494442623335	#DIV/0!	#DIV/0!	0.00269732	0.0216943
ENSMUSG00000055994	Nod2	0	0	86.5721	38.400676520296	#DIV/0!	#DIV/0!	0.00270736	0.021748
ENSMUSG00000042225	Ammecr1	0	0	86.6373	45.1106690214638	#DIV/0!	#DIV/0!	0.00271553	0.0218001
ENSMUSG00000061894	Zscan20	0	0	87.692	9.59257220949249	#DIV/0!	#DIV/0!	0.00271744	0.0218019
ENSMUSG00000027963	Extl2	0	0	87.202	19.7304604479132	#DIV/0!	#DIV/0!	0.00272638	0.02186
ENSMUSG00000026189	Pecr	0	0	86.6491	28.3930706282791	#DIV/0!	#DIV/0!	0.00273462	0.0218676
ENSMUSG00000028952	Zbtb48	0	0	86.5189	29.851385065471	#DIV/0!	#DIV/0!	0.00273396	0.0218676
ENSMUSG00000030335	Mrpl51	0	0	84.8434	76.7153212005746	#DIV/0!	#DIV/0!	0.00273747	0.0218676
ENSMUSG00000033434	Gtpbp6	0	0	86.9488	31.6712320970237	#DIV/0!	#DIV/0!	0.00273028	0.0218676
ENSMUSG00000042747	Krtcap2	0	0	84.9005	72.5400134900435	#DIV/0!	#DIV/0!	0.0027331	0.0218676
ENSMUSG00000053080	2700081O15Rik	0	0	88.3786	60.1282337128262	#DIV/0!	#DIV/0!	0.00273675	0.0218676
ENSMUSG00000031983	2310022B05Rik	0	0	85.4429	47.9760006905757	#DIV/0!	#DIV/0!	0.00276258	0.0220546
ENSMUSG00000027173	Depdc7	0	0	86.9712	27.4181659707434	#DIV/0!	#DIV/0!	0.00276844	0.0220834
ENSMUSG00000036327	Qsox2	0	0	85.423	55.4624933462296	#DIV/0!	#DIV/0!	0.0027702	0.0220834
ENSMUSG00000067370	B3galt4	0	0	86.2392	29.1030883586796	#DIV/0!	#DIV/0!	0.00277131	0.0220834
ENSMUSG00000031821	Gins2	0	0	84.5724	67.8085754991148	#DIV/0!	#DIV/0!	0.00277443	0.0220946
ENSMUSG00000004896	Rrnad1	0	0	88.6935	51.6265225427111	#DIV/0!	#DIV/0!	0.00278056	0.0221298
ENSMUSG00000019864	Rtn4ip1	0	0	86.503	17.2157660171935	#DIV/0!	#DIV/0!	0.00278752	0.0221716
ENSMUSG00000070044	Fam149a	0	0	86.164	21.6176519271824	#DIV/0!	#DIV/0!	0.00279794	0.0222408
ENSMUSG00000083844	2210015D19Rik	0	0	85.3093	39.2516552073208	#DIV/0!	#DIV/0!	0.00280408	0.0222759
ENSMUSG00000019822	Smpd2	0	0	85.9761	37.5217031928189	#DIV/0!	#DIV/0!	0.00281189	0.0223064
ENSMUSG00000033983	Coil	0	0	86.4604	53.3394595184115	#DIV/0!	#DIV/0!	0.00281309	0.0223064
ENSMUSG00000090150	Acad11	0	0	84.9828	51.1936284145412	#DIV/0!	#DIV/0!	0.00281309	0.0223064
ENSMUSG00000025324	Atp10a	0	0	90.3933	120.721190852415	#DIV/0!	#DIV/0!	0.002816	0.0223158
ENSMUSG00000002820	Atg4d	0	0	87.4233	56.4296778414286	#DIV/0!	#DIV/0!	0.00282472	0.0223687
ENSMUSG00000024795	Kif20b	0	0	148.199	201.02213130946	#DIV/0!	#DIV/0!	0.00282614	0.0223687
ENSMUSG00000026447	Pik3c2b	0	0	86.7336	20.0928052157538	#DIV/0!	#DIV/0!	0.00282846	0.0223734
ENSMUSG00000026196	Bard1	0	0	82.3813	91.0223670496129	#DIV/0!	#DIV/0!	0.00286963	0.0226574
ENSMUSG00000001128	Cfp	0	0	83.3134	84.5569750865188	#DIV/0!	#DIV/0!	0.00288896	0.0227728
ENSMUSG00000004788	Eif2b2	0	0	83.5549	56.9840382277859	#DIV/0!	#DIV/0!	0.00288952	0.0227728
ENSMUSG00000026279	Thap4	0	0	85.916	31.520676937646	#DIV/0!	#DIV/0!	0.00289735	0.0228206
ENSMUSG00000073700	Klhl21	0	0	86.5959	19.3937559725456	#DIV/0!	#DIV/0!	0.00290253	0.0228475
ENSMUSG00000045071	E130308A19Rik	0	0	85.7122	37.5821244958288	#DIV/0!	#DIV/0!	0.00292962	0.0230327
ENSMUSG00000020087	Tysnd1	0	0	83.8508	38.7010039508052	#DIV/0!	#DIV/0!	0.00294556	0.0230632
ENSMUSG00000021226	Acot2	0	0	83.2408	51.129397142647	#DIV/0!	#DIV/0!	0.00294598	0.0230632
ENSMUSG00000025237	Parp6	0	0	84.5276	38.700376147319	#DIV/0!	#DIV/0!	0.002938	0.0230632
ENSMUSG00000028992	Nmnat1	0	0	84.2484	37.1900947869934	#DIV/0!	#DIV/0!	0.00294548	0.0230632
ENSMUSG00000031072	Oraov1	0	0	85.3538	21.6680650413735	#DIV/0!	#DIV/0!	0.00293619	0.0230632
ENSMUSG00000042489	Clspn	0	0	178.571	244.827894066298	#DIV/0!	#DIV/0!	0.00294345	0.0230632
ENSMUSG00000099583	Hist1h3d	0	0	82.6532	88.3180399310953	#DIV/0!	#DIV/0!	0.00294117	0.0230632
ENSMUSG00000020932	Gfap	0	0	100.319	135.490035733819	#DIV/0!	#DIV/0!	0.00295746	0.0231111
ENSMUSG00000041881	Ndufa7	0	0	82.5082	73.1363568465717	#DIV/0!	#DIV/0!	0.00295633	0.0231111
ENSMUSG00000030823	9130019O22Rik	0	0	84.2171	47.7763019069047	#DIV/0!	#DIV/0!	0.00296281	0.023125
ENSMUSG00000043015	Tmem194b	0	0	86.3692	23.6377637122094	#DIV/0!	#DIV/0!	0.00296125	0.023125
ENSMUSG00000037531	Mrpl47	0	0	83.6953	43.0342578704229	#DIV/0!	#DIV/0!	0.00298671	0.0232694
ENSMUSG00000042429	Adora1	0	0	83.4743	60.8664991384907	#DIV/0!	#DIV/0!	0.0029834	0.0232694
ENSMUSG00000072964	Bhlhb9	0	0	81.3808	98.82300423236	#DIV/0!	#DIV/0!	0.00298512	0.0232694
ENSMUSG00000041975	Mettl8	0	0	82.8887	48.1248648247337	#DIV/0!	#DIV/0!	0.00299485	0.0233047
ENSMUSG00000034789	Rab24	0	0	83.8904	54.1052942223035	#DIV/0!	#DIV/0!	0.0030007	0.0233362
ENSMUSG00000009733	Tfcp2	0	0	85.8928	46.2877266920728	#DIV/0!	#DIV/0!	0.00301207	0.0233964
ENSMUSG00000003199	Mpnd	0	0	81.9695	88.6773060138865	#DIV/0!	#DIV/0!	0.0030234	0.0234704
ENSMUSG00000029438	Bcl7a	0	0	82.4888	54.1449463429445	#DIV/0!	#DIV/0!	0.00302561	0.0234734
ENSMUSG00000078763	Slfn1	0	0	82.5524	51.4568416932164	#DIV/0!	#DIV/0!	0.00303011	0.0234943
ENSMUSG00000071708	Sms	0	0	82.9036	43.2780742607625	#DIV/0!	#DIV/0!	0.00303473	0.0235019
ENSMUSG00000071708	Gm14680	0	0	82.9036	43.2780742607625	#DIV/0!	#DIV/0!	0.00303473	0.0235019
ENSMUSG00000026311	Asb1	0	0	83.1396	34.2436037263232	#DIV/0!	#DIV/0!	0.00303658	0.0235022
ENSMUSG00000025591	Tma16	0	0	83.4023	46.5013661035125	#DIV/0!	#DIV/0!	0.00304102	0.0235224
ENSMUSG00000041346	Wrap53	0	0	85.5131	84.3637365912155	#DIV/0!	#DIV/0!	0.00304645	0.0235363
ENSMUSG00000051378	Kif18b	0	0	80.4205	94.8983827042509	#DIV/0!	#DIV/0!	0.00304583	0.0235363
ENSMUSG00000036533	Cdc42ep3	0	0	84.7072	8.70356055383279	#DIV/0!	#DIV/0!	0.00305263	0.02357
ENSMUSG00000075705	Msrb1	0	0	81.11	80.3094244531837	#DIV/0!	#DIV/0!	0.00306776	0.0236726
ENSMUSG00000027699	Ect2	0	0	80.354	94.1147360519858	#DIV/0!	#DIV/0!	0.00308367	0.023767
ENSMUSG00000025737	Wdr24	0	0	82.2893	48.7908679657282	#DIV/0!	#DIV/0!	0.00309475	0.0238306
ENSMUSG00000028453	Fancg	0	0	82.1934	44.0412382103559	#DIV/0!	#DIV/0!	0.0030959	0.0238306
ENSMUSG00000022442	Ttll1	0	0	82.0089	50.5450855500321	#DIV/0!	#DIV/0!	0.00310496	0.0238742
ENSMUSG00000021928	Ebpl	0	0	81.1567	61.226240579845	#DIV/0!	#DIV/0!	0.00311119	0.0239079
ENSMUSG00000013822	Elof1	0	0	83.1208	16.2327569626925	#DIV/0!	#DIV/0!	0.0031173	0.0239265
ENSMUSG00000040472	Rabggta	0	0	85.426	38.4946335037839	#DIV/0!	#DIV/0!	0.00311588	0.0239265
ENSMUSG00000028898	Trnau1ap	0	0	82.753	41.9592934350521	#DIV/0!	#DIV/0!	0.00313207	0.0239594
ENSMUSG00000029128	Rab28	0	0	82.7375	53.9722646062812	#DIV/0!	#DIV/0!	0.0031252	0.0239594
ENSMUSG00000031077	Fadd	0	0	81.7427	54.8655419059262	#DIV/0!	#DIV/0!	0.00312857	0.0239594
ENSMUSG00000045679	Pqlc3	0	0	81.4986	68.7285314437321	#DIV/0!	#DIV/0!	0.00313637	0.0239594
ENSMUSG00000047719	Ubiad1	0	0	82.4634	47.54875049504	#DIV/0!	#DIV/0!	0.00312886	0.0239594
ENSMUSG00000050945	Zfp438	0	0	84.0853	35.2132848166193	#DIV/0!	#DIV/0!	0.00313652	0.0239594
ENSMUSG00000023885	Thbs2	0	0	80.7909	62.1263116372341	#DIV/0!	#DIV/0!	0.00314786	0.0240184
ENSMUSG00000078440	Dohh	0	0	81.1181	81.0627285171022	#DIV/0!	#DIV/0!	0.00315037	0.0240235
ENSMUSG00000023156	Rpp14	0	0	83.9795	31.8928672899491	#DIV/0!	#DIV/0!	0.00316011	0.0240835
ENSMUSG00000020623	Map2k6	0	0	81.8553	44.1735220207173	#DIV/0!	#DIV/0!	0.00316294	0.0240909
ENSMUSG00000034259	Exosc4	0	0	81.8313	49.1952853997825	#DIV/0!	#DIV/0!	0.00316508	0.024093
ENSMUSG00000036934	4921524J17Rik	0	0	81.4731	44.9899592203243	#DIV/0!	#DIV/0!	0.00317089	0.024123
ENSMUSG00000086370	Ftx	0	0	85.254	45.9409585801908	#DIV/0!	#DIV/0!	0.00317459	0.0241369
ENSMUSG00000034987	Hrh2	0	0	84.4892	30.0120398025537	#DIV/0!	#DIV/0!	0.00318051	0.0241677
ENSMUSG00000021646	Mccc2	0	0	82.449	15.5876675616667	#DIV/0!	#DIV/0!	0.0031882	0.0242098
ENSMUSG00000054091	1810037I17Rik	0	0	80.6548	69.0387444878017	#DIV/0!	#DIV/0!	0.00318978	0.0242098
ENSMUSG00000054091	Gm2036	0	0	80.6548	69.0387444878017	#DIV/0!	#DIV/0!	0.00318978	0.0242098
ENSMUSG00000061393	Acvr2b	0	0	84.1799	25.9106761743122	#DIV/0!	#DIV/0!	0.00319526	0.0242371
ENSMUSG00000016427	Ndufa1	0	0	79.1265	99.608115190007	#DIV/0!	#DIV/0!	0.00319894	0.0242426
ENSMUSG00000039187	Fanci	0	0	79.4124	89.245082343406	#DIV/0!	#DIV/0!	0.00319974	0.0242426
ENSMUSG00000036966	Spryd3	0	0	80.8358	49.738421929707	#DIV/0!	#DIV/0!	0.00320397	0.0242605
ENSMUSG00000030089	Slc41a3	0	0	83.2893	21.6058815672619	#DIV/0!	#DIV/0!	0.00323884	0.0244816
ENSMUSG00000037190	Cyb561d2	0	0	82.5581	38.1489812576723	#DIV/0!	#DIV/0!	0.00323778	0.0244816
ENSMUSG00000002550	Uck1	0	0	81.3443	63.7639548522695	#DIV/0!	#DIV/0!	0.00324905	0.0245444
ENSMUSG00000022090	Pdlim2	0	0	81.3788	35.1446008903605	#DIV/0!	#DIV/0!	0.00326266	0.0246184
ENSMUSG00000022401	Xpnpep3	0	0	81.0842	63.7969288171886	#DIV/0!	#DIV/0!	0.00326888	0.0246291
ENSMUSG00000035704	Alg8	0	0	81.4416	47.1823859356423	#DIV/0!	#DIV/0!	0.00326979	0.0246291
ENSMUSG00000038390	Gpr162	0	0	82.6978	62.5674345624871	#DIV/0!	#DIV/0!	0.00326972	0.0246291
ENSMUSG00000029097	Trmt44	0	0	80.125	62.8391823086264	#DIV/0!	#DIV/0!	0.00328182	0.0247054
ENSMUSG00000025816	Sec61a2	0	0	83.5749	59.1734330985359	#DIV/0!	#DIV/0!	0.003285	0.0247149
ENSMUSG00000003438	Timm50	0	0	79.9168	83.4182554546801	#DIV/0!	#DIV/0!	0.00329105	0.024746
ENSMUSG00000061286	Exosc5	0	0	84.0316	49.0877208653629	#DIV/0!	#DIV/0!	0.00329298	0.0247461
ENSMUSG00000028710	Atpaf1	0	0	80.1053	54.2670944578557	#DIV/0!	#DIV/0!	0.00330601	0.0248252
ENSMUSG00000098134	Rnf113a2	0	0	81.4213	18.2568490383053	#DIV/0!	#DIV/0!	0.00330734	0.0248252
ENSMUSG00000021033	Gstz1	0	0	80.1433	53.0627654196088	#DIV/0!	#DIV/0!	0.0033177	0.0248885
ENSMUSG00000037761	Actr5	0	0	81.5051	36.0170004266367	#DIV/0!	#DIV/0!	0.00332772	0.0249477
ENSMUSG00000028070	Apoa1bp	0	0	78.6444	91.8732389870739	#DIV/0!	#DIV/0!	0.00333416	0.0249483
ENSMUSG00000031568	Rwdd4a	0	0	81.7971	31.1025032290269	#DIV/0!	#DIV/0!	0.00333524	0.0249483
ENSMUSG00000039253	Fn3krp	0	0	79.68	46.8900870198492	#DIV/0!	#DIV/0!	0.00333603	0.0249483
ENSMUSG00000079445	B3gnt7	0	0	78.5767	88.3696324164017	#DIV/0!	#DIV/0!	0.00334107	0.0249625
ENSMUSG00000024963	Dnajc4	0	0	80.8818	18.3913399508559	#DIV/0!	#DIV/0!	0.00334389	0.0249691
ENSMUSG00000058240	Cryzl1	0	0	82.8868	30.8926477110846	#DIV/0!	#DIV/0!	0.00335056	0.0250045
ENSMUSG00000015202	Cnksr3	0	0	81.3242	24.4367204323334	#DIV/0!	#DIV/0!	0.00335896	0.0250407
ENSMUSG00000030208	Emp1	0	0	77.9352	100.378644420637	#DIV/0!	#DIV/0!	0.00336307	0.0250418
ENSMUSG00000070426	Rnf121	0	0	81.9919	42.097858275882	#DIV/0!	#DIV/0!	0.00336405	0.0250418
ENSMUSG00000073792	Alg6	0	0	79.735	47.1660903116173	#DIV/0!	#DIV/0!	0.00336523	0.0250418
ENSMUSG00000070520	Ndnl2	0	0	82.0992	14.7837686440905	#DIV/0!	#DIV/0!	0.00337049	0.0250665
ENSMUSG00000051224	Tceanc	0	0	80.5686	36.7851795919359	#DIV/0!	#DIV/0!	0.00337357	0.0250749
ENSMUSG00000030867	Plk1	0	0	77.761	87.6825682166824	#DIV/0!	#DIV/0!	0.00337577	0.0250769
ENSMUSG00000041231	Ublcp1	0	0	81.3669	19.7153768919112	#DIV/0!	#DIV/0!	0.00340048	0.0252315
ENSMUSG00000061207	Stk19	0	0	79.6925	47.5572652366441	#DIV/0!	#DIV/0!	0.00342324	0.0253858
ENSMUSG00000070047	Fat1	0	0	81.0801	76.8142384280935	#DIV/0!	#DIV/0!	0.00343264	0.0254409
ENSMUSG00000038845	Phb	0	0	78.181	69.8887884519666	#DIV/0!	#DIV/0!	0.00345504	0.0255586
ENSMUSG00000038845	1700071K01Rik	0	0	78.181	69.8887884519666	#DIV/0!	#DIV/0!	0.00345504	0.0255586
ENSMUSG00000063802	Hspbp1	0	0	78.2353	62.4109408316509	#DIV/0!	#DIV/0!	0.0034675	0.0256112
ENSMUSG00000028578	Caap1	0	0	82.2234	42.8696071225023	#DIV/0!	#DIV/0!	0.00347681	0.0256178
ENSMUSG00000030590	Fam98c	0	0	80.2698	19.1142257386471	#DIV/0!	#DIV/0!	0.00347423	0.0256178
ENSMUSG00000049488	Tmem67	0	0	80.9778	25.8727911709865	#DIV/0!	#DIV/0!	0.00348028	0.0256178
ENSMUSG00000032834	Pwp2	0	0	76.624	94.0395536085647	#DIV/0!	#DIV/0!	0.00351065	0.0258119
ENSMUSG00000021684	Pde8b	0	0	79.112	24.4463924098636	#DIV/0!	#DIV/0!	0.00352184	0.0258795
ENSMUSG00000044876	Zfp444	0	0	77.5925	60.6141411997393	#DIV/0!	#DIV/0!	0.00353949	0.0259904
ENSMUSG00000045136	Tubb2b	0	0	77.6507	77.0373808946359	#DIV/0!	#DIV/0!	0.00354454	0.0259904
ENSMUSG00000074811	Hps6	0	0	76.9296	75.5528522831116	#DIV/0!	#DIV/0!	0.00354497	0.0259904
ENSMUSG00000102049	Zbed6	497.738	702.845239993597	0	0	0	#DIV/0!	0.00354458	0.0259904
ENSMUSG00000055660	Mettl4	0	0	80.9775	25.7867469551832	#DIV/0!	#DIV/0!	0.00355629	0.0260454
ENSMUSG00000063897	Dhrsx	0	0	79.0041	28.4703826372366	#DIV/0!	#DIV/0!	0.0035565	0.0260454
ENSMUSG00000028684	Urod	0	0	77.4252	57.1226163130606	#DIV/0!	#DIV/0!	0.00356136	0.0260598
ENSMUSG00000029246	Ppat	0	0	76.4289	98.5402300262605	#DIV/0!	#DIV/0!	0.00356249	0.0260598
ENSMUSG00000079553	Kifc1	0	0	76.0243	88.8483730317753	#DIV/0!	#DIV/0!	0.00356992	0.0260994
ENSMUSG00000022109	Med4	0	0	78.8966	22.4851267039832	#DIV/0!	#DIV/0!	0.00357726	0.0261382
ENSMUSG00000022221	Ripk3	0	0	76.6879	69.1530856186812	#DIV/0!	#DIV/0!	0.00358194	0.0261577
ENSMUSG00000029456	Acad10	0	0	80.3299	69.7246961924877	#DIV/0!	#DIV/0!	0.00358912	0.0261658
ENSMUSG00000026939	Tmem141	0	0	79.0255	21.9275012689971	#DIV/0!	#DIV/0!	0.003599	0.026223
ENSMUSG00000039983	Ccdc32	0	0	77.9692	35.4323279939701	#DIV/0!	#DIV/0!	0.00360494	0.0262367
ENSMUSG00000028078	Dclk2	0	0	78.2919	31.8477050398876	#DIV/0!	#DIV/0!	0.00360704	0.0262372
ENSMUSG00000028969	Cdk5	0	0	78.4624	36.0477217599852	#DIV/0!	#DIV/0!	0.00361282	0.0262498
ENSMUSG00000069792	Wfdc17	0	0	77.1315	76.8668330996309	#DIV/0!	#DIV/0!	0.00362456	0.0263203
ENSMUSG00000021607	Mrpl36	0	0	77.4248	42.5623120642406	#DIV/0!	#DIV/0!	0.00363346	0.0263647
ENSMUSG00000032806	Slc10a3	0	0	109.644	90.4855656016549	#DIV/0!	#DIV/0!	0.00363476	0.0263647
ENSMUSG00000063354	Slc39a4	0	0	78.3081	26.6544586568703	#DIV/0!	#DIV/0!	0.00363888	0.0263799
ENSMUSG00000038736	Nudcd1	0	0	77.5331	36.9121729991569	#DIV/0!	#DIV/0!	0.00364765	0.0264286
ENSMUSG00000015711	Prune	0	0	79.0177	2.94606139104342	#DIV/0!	#DIV/0!	0.00366977	0.0265296
ENSMUSG00000025521	Tmem192	0	0	76.3055	71.9356388974929	#DIV/0!	#DIV/0!	0.00367137	0.0265296
ENSMUSG00000026520	Pycr2	0	0	76.534	83.9631046803962	#DIV/0!	#DIV/0!	0.00367185	0.0265296
ENSMUSG00000029863	Casp2	0	0	182.54	162.962918516657	#DIV/0!	#DIV/0!	0.00371136	0.0267913
ENSMUSG00000053317	Sec61b	0	0	78.1489	17.2594842729192	#DIV/0!	#DIV/0!	0.00371221	0.0267913
ENSMUSG00000034108	Ccs	0	0	77.3629	28.0036490606445	#DIV/0!	#DIV/0!	0.00372183	0.0268458
ENSMUSG00000045757	Zfp764	0	0	77.5623	21.3375705814361	#DIV/0!	#DIV/0!	0.00373952	0.0269433
ENSMUSG00000021773	Comtd1	0	0	76.1094	59.6305325675883	#DIV/0!	#DIV/0!	0.00374439	0.0269633
ENSMUSG00000054814	Usp46	0	0	76.9038	48.2864668946354	#DIV/0!	#DIV/0!	0.00375406	0.0270179
ENSMUSG00000002477	Snrpd1	0	0	75.0534	86.6565864053558	#DIV/0!	#DIV/0!	0.00376219	0.0270614
ENSMUSG00000001445	Mrpl10	0	0	76.6204	71.3836704847682	#DIV/0!	#DIV/0!	0.00377221	0.0271184
ENSMUSG00000007610	Gtpbp3	0	0	75.5799	58.5791579020818	#DIV/0!	#DIV/0!	0.00377879	0.0271506
ENSMUSG00000026492	Tfb2m	0	0	77.0301	28.6641218951496	#DIV/0!	#DIV/0!	0.00379371	0.0272427
ENSMUSG00000021982	Cdadc1	0	0	78.104	37.2399307721507	#DIV/0!	#DIV/0!	0.00381373	0.0273713
ENSMUSG00000030045	Mrpl19	0	0	77.3447	12.9010558466968	#DIV/0!	#DIV/0!	0.00384465	0.0275631
ENSMUSG00000021120	Pigh	0	0	76.933	32.4126957191475	#DIV/0!	#DIV/0!	0.00385211	0.0276007
ENSMUSG00000028741	Mrto4	0	0	74.7417	66.3314426436511	#DIV/0!	#DIV/0!	0.00386115	0.0276272
ENSMUSG00000044703	Phf11a	0	0	75.4986	47.1259489730278	#DIV/0!	#DIV/0!	0.00385854	0.0276272
ENSMUSG00000044703	Phf11b	0	0	75.4986	47.1259489730278	#DIV/0!	#DIV/0!	0.00385854	0.0276272
ENSMUSG00000050332	Amer1	0	0	77.3425	12.0886750422359	#DIV/0!	#DIV/0!	0.00386221	0.0276272
ENSMUSG00000025602	Zfp202	0	0	75.8997	51.1023009628667	#DIV/0!	#DIV/0!	0.00387008	0.0276682
ENSMUSG00000054499	Dedd2	0	0	78.1753	46.549959286001	#DIV/0!	#DIV/0!	0.00388877	0.0277711
ENSMUSG00000093661	Eif4e3	0	0	76.5241	53.0144892873096	#DIV/0!	#DIV/0!	0.00392694	0.0279973
ENSMUSG00000032112	Trappc4	0	0	75.7021	36.7630120532937	#DIV/0!	#DIV/0!	0.00393288	0.0279994
ENSMUSG00000039086	Ss18l1	0	0	76.7987	14.754731766272	#DIV/0!	#DIV/0!	0.00393589	0.0279994
ENSMUSG00000070427	Il18bp	0	0	76.9683	44.7307793351192	#DIV/0!	#DIV/0!	0.00393448	0.0279994
ENSMUSG00000018733	Pex12	0	0	75.1743	65.2718006311351	#DIV/0!	#DIV/0!	0.00394315	0.0280356
ENSMUSG00000042834	Nrep	0	0	77.2449	59.0780238574886	#DIV/0!	#DIV/0!	0.00394666	0.0280452
ENSMUSG00000024579	Pcyox1l	0	0	75.311	44.8321963905473	#DIV/0!	#DIV/0!	0.00395525	0.0280599
ENSMUSG00000025484	Bet1l	0	0	77.1724	15.1459777789663	#DIV/0!	#DIV/0!	0.00395491	0.0280599
ENSMUSG00000044134	Fam109a	0	0	76.066	29.0633021741045	#DIV/0!	#DIV/0!	0.00395278	0.0280599
ENSMUSG00000040389	Wdr47	0	0	78.2375	41.1429054713235	#DIV/0!	#DIV/0!	0.00395889	0.0280703
ENSMUSG00000075227	Znhit2	0	0	74.4217	72.6367397151103	#DIV/0!	#DIV/0!	0.00396521	0.0280998
ENSMUSG00000029632	Ndufa4	0	0	75.4636	43.1853329813332	#DIV/0!	#DIV/0!	0.00398219	0.0281942
ENSMUSG00000038880	Mrps34	0	0	76.0005	22.2355652445931	#DIV/0!	#DIV/0!	0.00398289	0.0281942
ENSMUSG00000021728	Emb	0	0	74.9249	47.6509613325127	#DIV/0!	#DIV/0!	0.00399297	0.02825
ENSMUSG00000026779	Mastl	0	0	73.738	65.2696953772027	#DIV/0!	#DIV/0!	0.00401169	0.0283514
ENSMUSG00000028158	Mttp	0	0	77.639	26.6772164084629	#DIV/0!	#DIV/0!	0.00401104	0.0283514
ENSMUSG00000012017	Scarf2	0	0	74.9004	36.1505102204467	#DIV/0!	#DIV/0!	0.00402574	0.0283551
ENSMUSG00000015536	Mocs2	0	0	76.4881	25.8646760985332	#DIV/0!	#DIV/0!	0.00402773	0.0283551
ENSMUSG00000029208	Guf1	0	0	76.9104	12.2348290884109	#DIV/0!	#DIV/0!	0.00402447	0.0283551
ENSMUSG00000030605	Mfge8	0	0	75.2681	34.0771202118333	#DIV/0!	#DIV/0!	0.00402727	0.0283551
ENSMUSG00000033760	Rbm4b	0	0	82.9573	67.4252549381572	#DIV/0!	#DIV/0!	0.00402975	0.0283551
ENSMUSG00000034235	Usp54	0	0	76.1063	18.422594330768	#DIV/0!	#DIV/0!	0.00402304	0.0283551
ENSMUSG00000049225	Pdp1	0	0	75.5812	39.1839430681727	#DIV/0!	#DIV/0!	0.00401644	0.0283551
ENSMUSG00000068742	Cry2	0	0	76.6186	50.2416134855328	#DIV/0!	#DIV/0!	0.00402533	0.0283551
ENSMUSG00000028546	Elavl4	0	0	73.4831	85.2492347961212	#DIV/0!	#DIV/0!	0.00403712	0.0283915
ENSMUSG00000019866	Aim1	0	0	74.7497	42.158022551749	#DIV/0!	#DIV/0!	0.00405478	0.0284848
ENSMUSG00000055897	Ppp4r1l-ps	0	0	77.93	53.1000086854878	#DIV/0!	#DIV/0!	0.00405358	0.0284848
ENSMUSG00000042694	Obfc1	0	0	73.404	66.3749612295492	#DIV/0!	#DIV/0!	0.00407995	0.0286305
ENSMUSG00000019158	Tmem160	0	0	74.6494	30.7116846668543	#DIV/0!	#DIV/0!	0.00408301	0.0286365
ENSMUSG00000019295	Tmem129	0	0	74.3363	37.8683657186247	#DIV/0!	#DIV/0!	0.00409691	0.0287183
ENSMUSG00000048807	Slc35e4	0	0	75.2453	16.9952421976865	#DIV/0!	#DIV/0!	0.00410358	0.0287495
ENSMUSG00000025962	Fastkd2	0	0	74.0174	56.1374675512703	#DIV/0!	#DIV/0!	0.00411293	0.0287994
ENSMUSG00000049744	Arhgap15	0	0	77.0761	35.3063891908229	#DIV/0!	#DIV/0!	0.0041202	0.0288347
ENSMUSG00000015668	Pdzd11	0	0	72.3773	77.270631309258	#DIV/0!	#DIV/0!	0.00415953	0.0290627
ENSMUSG00000037103	Dcaf15	0	0	73.0596	50.8557771286368	#DIV/0!	#DIV/0!	0.00419664	0.0292904
ENSMUSG00000000384	Tbrg4	0	0	75.2262	7.76055303846326	#DIV/0!	#DIV/0!	0.0042003	0.0293002
ENSMUSG00000075703	Ept1	0	0	76.0426	49.2102464856966	#DIV/0!	#DIV/0!	0.00420534	0.0293195
ENSMUSG00000022972	1110004E09Rik	0	0	72.3712	63.0503250595301	#DIV/0!	#DIV/0!	0.00422453	0.0294374
ENSMUSG00000020778	Ten1	0	0	73.5787	35.4770220968341	#DIV/0!	#DIV/0!	0.0042434	0.029541
ENSMUSG00000020921	Tmem101	0	0	74.2335	23.0942241007991	#DIV/0!	#DIV/0!	0.00424397	0.029541
ENSMUSG00000036611	Eepd1	0	0	74.8888	13.4159752485306	#DIV/0!	#DIV/0!	0.00425628	0.0296073
ENSMUSG00000060152	Pop5	0	0	76.9719	104.382037427583	#DIV/0!	#DIV/0!	0.00426035	0.0296073
ENSMUSG00000062116	Zfp954	0	0	74.1627	16.7008475801244	#DIV/0!	#DIV/0!	0.00425931	0.0296073
ENSMUSG00000048707	Tprn	0	0	73.3533	41.3504716408745	#DIV/0!	#DIV/0!	0.00426811	0.0296452
ENSMUSG00000020287	Mpg	0	0	75.2593	21.3444500668627	#DIV/0!	#DIV/0!	0.00428001	0.0296711
ENSMUSG00000087177	E130307A14Rik	0	0	74.8567	63.4158578264979	#DIV/0!	#DIV/0!	0.004281	0.0296711
ENSMUSG00000071547	Nt5dc2	0	0	72.9497	51.840272421204	#DIV/0!	#DIV/0!	0.00430139	0.0297964
ENSMUSG00000037224	Zfyve28	0	0	75.116	13.7970303675006	#DIV/0!	#DIV/0!	0.00430546	0.0298086
ENSMUSG00000025268	Maged2	0	0	73.6592	60.9640805351785	#DIV/0!	#DIV/0!	0.00431967	0.0298813
ENSMUSG00000020876	Snx11	0	0	85.4423	68.1368201701405	#DIV/0!	#DIV/0!	0.00433308	0.0298969
ENSMUSG00000035578	Iqcg	0	0	74.3345	75.3491406878259	#DIV/0!	#DIV/0!	0.00432767	0.0298969
ENSMUSG00000035845	Alg12	0	0	73.7182	33.0061991916415	#DIV/0!	#DIV/0!	0.00433671	0.0298969
ENSMUSG00000045751	Mms22l	0	0	72.5579	43.4998990366176	#DIV/0!	#DIV/0!	0.00433456	0.0298969
ENSMUSG00000052087	Rgs14	0	0	72.5429	48.5422871417857	#DIV/0!	#DIV/0!	0.00433665	0.0298969
ENSMUSG00000026694	Mettl13	0	0	75.025	63.2601499853032	#DIV/0!	#DIV/0!	0.00437036	0.0300969
ENSMUSG00000004931	Apba3	0	0	73.5782	10.8985767315272	#DIV/0!	#DIV/0!	0.00438773	0.0301614
ENSMUSG00000032733	Snx33	0	0	72.171	42.6089942634248	#DIV/0!	#DIV/0!	0.00438907	0.0301614
ENSMUSG00000063605	Ccdc102a	0	0	72.5613	38.5492986157401	#DIV/0!	#DIV/0!	0.00438794	0.0301614
ENSMUSG00000068335	Dok1	0	0	145.526	140.9011762306	#DIV/0!	#DIV/0!	0.004393	0.0301724
ENSMUSG00000033706	Smyd5	0	0	72.0244	56.3488181621973	#DIV/0!	#DIV/0!	0.00439964	0.030202
ENSMUSG00000057156	Homez	0	0	74.3005	38.7022053025522	#DIV/0!	#DIV/0!	0.00440332	0.0302112
[truncated: 314 more rows]
