# Supplementary material for: RNAseq analysis of hippocampal microglia after kainic acid-induced seizures
Source: Mol Brain. 2018 Jun 20;11:34. doi: 10.1186/s13041-018-0376-5 (PMC6011524; doi:10.1186/s13041-018-0376-5)
Supplement: Supplementary file 3 — Table S2. List of all identified biological process GO terms. (XLSX 44 kb) [file 13041_2018_376_MOESM3_ESM.xlsx]

## Sheet: Sheet1
Supplemental Table 2: GO Biological Process
ID	Description	p value	p. adjust	q value
GO:0008152	metabolic process	4.81338e-42	2.88707e-38	2.54096e-38
GO:0044237	cellular metabolic process	1.30693e-39	3.91948e-36	3.44961e-36
GO:0044238	primary metabolic process	1.16519e-31	1.86516e-28	1.64156e-28
GO:0071704	organic substance metabolic process	1.24385e-31	1.86516e-28	1.64156e-28
GO:0044710	single-organism metabolic process	6.96744e-29	8.35814e-26	7.35615e-26
GO:0008150	biological_process	4.20833e-26	4.20693e-23	3.7026e-23
GO:0044260	cellular macromolecule metabolic process	1.16493e-24	9.98176e-22	8.78512e-22
GO:0043170	macromolecule metabolic process	1.01372e-21	7.60033e-19	6.68919e-19
GO:0006996	organelle organization	1.11537e-18	7.43335e-16	6.54222e-16
GO:0006807	nitrogen compound metabolic process	6.24558e-18	3.7461e-15	3.29701e-15
GO:0007005	mitochondrion organization	4.36611e-17	2.38072e-14	2.09532e-14
GO:0071840	cellular component organization or biogenesis	5.41725e-17	2.51383e-14	2.21247e-14
GO:0044267	cellular protein metabolic process	5.44845e-17	2.51383e-14	2.21247e-14
GO:0034641	cellular nitrogen compound metabolic process	1.86763e-16	8.00146e-14	7.04222e-14
GO:0009987	cellular process	2.19449e-16	8.77502e-14	7.72305e-14
GO:0019538	protein metabolic process	3.28479e-15	1.23138e-12	1.08376e-12
GO:0016043	cellular component organization	5.29921e-15	1.86969e-12	1.64554e-12
GO:0009058	biosynthetic process	1.43715e-14	4.78889e-12	4.21479e-12
GO:0044249	cellular biosynthetic process	1.61347e-14	5.09348e-12	4.48286e-12
GO:1901576	organic substance biosynthetic process	1.94393e-14	5.82986e-12	5.13096e-12
GO:0044248	cellular catabolic process	2.92764e-12	8.3619e-10	7.35946e-10
GO:1902589	single-organism organelle organization	3.36618e-12	9.17744e-10	8.07723e-10
GO:1903047	mitotic cell cycle process	7.64842e-12	1.95262e-09	1.71854e-09
GO:0046483	heterocycle metabolic process	7.8131e-12	1.95262e-09	1.71854e-09
GO:0033554	cellular response to stress	1.04003e-11	2.49523e-09	2.1961e-09
GO:0006950	response to stress	1.77573e-11	4.09648e-09	3.60539e-09
GO:0009056	catabolic process	2.16205e-11	4.80295e-09	4.22716e-09
GO:1901564	organonitrogen compound metabolic process	2.26144e-11	4.84432e-09	4.26357e-09
GO:0043412	macromolecule modification	3.47422e-11	7.18564e-09	6.32421e-09
GO:1901360	organic cyclic compound metabolic process	3.90055e-11	7.7985e-09	6.8636e-09
GO:0000278	mitotic cell cycle	1.14821e-10	2.2216e-08	1.95527e-08
GO:0006725	cellular aromatic compound metabolic process	2.70102e-10	5.06272e-08	4.45579e-08
GO:0009615	response to virus	2.93441e-10	5.33351e-08	4.69412e-08
GO:0051607	defense response to virus	3.17252e-10	5.5967e-08	4.92575e-08
GO:0006139	nucleobase-containing compound metabolic process	3.62763e-10	6.21672e-08	5.47145e-08
GO:0006464	cellular protein modification process	4.25513e-10	6.8979e-08	6.07097e-08
GO:0036211	protein modification process	4.25513e-10	6.8979e-08	6.07097e-08
GO:0044265	cellular macromolecule catabolic process	5.83279e-10	9.2066e-08	8.10289e-08
GO:0044711	single-organism biosynthetic process	6.93451e-10	1.06649e-07	9.38639e-08
GO:0008104	protein localization	8.57734e-10	1.28617e-07	1.13198e-07
GO:0007049	cell cycle	1.52927e-09	2.2372e-07	1.969e-07
GO:0033036	macromolecule localization	1.68918e-09	2.41231e-07	2.12312e-07
GO:0055114	oxidation-reduction process	1.9043e-09	2.65628e-07	2.33784e-07
GO:0015031	protein transport	2.3669e-09	3.19835e-07	2.81492e-07
GO:0034660	ncRNA metabolic process	2.39956e-09	3.19835e-07	2.81492e-07
GO:0009057	macromolecule catabolic process	2.8894e-09	3.76753e-07	3.31587e-07
GO:0045184	establishment of protein localization	3.67464e-09	4.68947e-07	4.12728e-07
GO:1901575	organic substance catabolic process	3.84348e-09	4.80275e-07	4.22699e-07
GO:0032446	protein modification by small protein conjugation	4.07288e-09	4.98554e-07	4.38786e-07
GO:0022402	cell cycle process	5.14304e-09	6.1696e-07	5.42997e-07
GO:0009059	macromolecule biosynthetic process	5.98905e-09	7.04359e-07	6.19919e-07
GO:1901566	organonitrogen compound biosynthetic process	6.48303e-09	7.47792e-07	6.58145e-07
GO:0070647	protein modification by small protein conjugation or removal	6.96356e-09	7.88065e-07	6.9359e-07
GO:0043603	cellular amide metabolic process	9.03268e-09	1.0033e-06	8.8302e-07
GO:0043161	proteasome-mediated ubiquitin-dependent protein catabolic process	9.84967e-09	1.07415e-06	9.45379e-07
GO:0044085	cellular component biogenesis	1.10976e-08	1.18863e-06	1.04613e-06
GO:0044712	single-organism catabolic process	1.19489e-08	1.25736e-06	1.10663e-06
GO:0043632	modification-dependent macromolecule catabolic process	1.31845e-08	1.36346e-06	1.2e-06
GO:0010498	proteasomal protein catabolic process	1.63303e-08	1.63928e-06	1.44276e-06
GO:0007067	mitotic nuclear division	1.63983e-08	1.63928e-06	1.44276e-06
GO:0019941	modification-dependent protein catabolic process	2.62842e-08	2.58447e-06	2.27464e-06
GO:0016567	protein ubiquitination	2.97856e-08	2.88151e-06	2.53607e-06
GO:0034645	cellular macromolecule biosynthetic process	3.45305e-08	3.28752e-06	2.89341e-06
GO:0006796	phosphate-containing compound metabolic process	3.57775e-08	3.35038e-06	2.94873e-06
GO:0006793	phosphorus metabolic process	3.63079e-08	3.35038e-06	2.94873e-06
GO:0044281	small molecule metabolic process	4.70094e-08	4.23507e-06	3.72736e-06
GO:0034470	ncRNA processing	4.73074e-08	4.23507e-06	3.72736e-06
GO:0044257	cellular protein catabolic process	5.15469e-08	4.54674e-06	4.00167e-06
GO:0022904	respiratory electron transport chain	7.61706e-08	6.62132e-06	5.82755e-06
GO:0051234	establishment of localization	9.79274e-08	8.39098e-06	7.38505e-06
GO:0000281	mitotic cytokinesis	9.9647e-08	8.41807e-06	7.40889e-06
GO:0030163	protein catabolic process	1.07746e-07	8.97584e-06	7.89979e-06
GO:0043604	amide biosynthetic process	1.28507e-07	1.05587e-05	9.29287e-06
GO:0006399	tRNA metabolic process	1.39439e-07	1.12514e-05	9.90254e-06
GO:0006518	peptide metabolic process	1.40689e-07	1.12514e-05	9.90254e-06
GO:0006974	cellular response to DNA damage stimulus	1.49637e-07	1.18095e-05	1.03937e-05
GO:0005975	carbohydrate metabolic process	2.01815e-07	1.57206e-05	1.3836e-05
GO:0007059	chromosome segregation	2.39319e-07	1.8403e-05	1.61968e-05
GO:0051603	proteolysis involved in cellular protein catabolic process	2.42509e-07	1.84123e-05	1.6205e-05
GO:0090304	nucleic acid metabolic process	2.70886e-07	2.0133e-05	1.77194e-05
GO:0000070	mitotic sister chromatid segregation	2.71886e-07	2.0133e-05	1.77194e-05
GO:0048285	organelle fission	3.18462e-07	2.32944e-05	2.05018e-05
GO:0022900	electron transport chain	3.52443e-07	2.54693e-05	2.2416e-05
GO:0031577	spindle checkpoint	3.59295e-07	2.56554e-05	2.25798e-05
GO:0006511	ubiquitin-dependent protein catabolic process	4.05177e-07	2.85912e-05	2.51636e-05
GO:0006810	transport	4.45053e-07	3.10399e-05	2.73187e-05
GO:0046907	intracellular transport	4.67135e-07	3.22055e-05	2.83446e-05
GO:1901988	negative regulation of cell cycle phase transition	4.94514e-07	3.37056e-05	2.96649e-05
GO:1902582	single-organism intracellular transport	5.71431e-07	3.83101e-05	3.37174e-05
GO:0044723	single-organism carbohydrate metabolic process	5.74843e-07	3.83101e-05	3.37174e-05
GO:0051301	cell division	5.91579e-07	3.89922e-05	3.43177e-05
GO:0002252	immune effector process	6.14889e-07	4.00881e-05	3.52822e-05
GO:0008654	phospholipid biosynthetic process	6.99674e-07	4.51252e-05	3.97155e-05
GO:1903320	regulation of protein modification by small protein conjugation or removal	8.56794e-07	5.46708e-05	4.81167e-05
GO:0044770	cell cycle phase transition	8.69148e-07	5.48753e-05	4.82967e-05
GO:0002376	immune system process	1.09009e-06	6.8108e-05	5.99431e-05
GO:0010467	gene expression	1.10725e-06	6.84666e-05	6.02587e-05
GO:0051726	regulation of cell cycle	1.26157e-06	7.7213e-05	6.79566e-05
GO:0070727	cellular macromolecule localization	1.43932e-06	8.72025e-05	7.67485e-05
GO:0043043	peptide biosynthetic process	1.48043e-06	8.82253e-05	7.76487e-05
GO:0065003	macromolecular complex assembly	1.48812e-06	8.82253e-05	7.76487e-05
GO:0034613	cellular protein localization	1.50033e-06	8.82253e-05	7.76487e-05
GO:0022607	cellular component assembly	1.52928e-06	8.90549e-05	7.83788e-05
GO:0034502	protein localization to chromosome	1.60184e-06	9.15032e-05	8.05336e-05
GO:0042773	ATP synthesis coupled electron transport	1.60184e-06	9.15032e-05	8.05336e-05
GO:0006412	translation	1.6221e-06	9.17862e-05	8.07827e-05
GO:0051276	chromosome organization	1.75617e-06	9.78848e-05	8.61502e-05
GO:0071702	organic substance transport	1.76251e-06	9.78848e-05	8.61502e-05
GO:0000819	sister chromatid segregation	2.25628e-06	0.000124157	0.000109273
GO:0046474	glycerophospholipid biosynthetic process	2.48548e-06	0.000134646	0.000118504
GO:0000280	nuclear division	2.49178e-06	0.000134646	0.000118504
GO:1903363	negative regulation of cellular protein catabolic process	2.60648e-06	0.000139586	0.000122852
GO:0051179	localization	2.90931e-06	0.000153991	0.00013553
GO:0045333	cellular respiration	2.9268e-06	0.000153991	0.00013553
GO:1901991	negative regulation of mitotic cell cycle phase transition	3.09836e-06	0.000161599	0.000142227
GO:0044772	mitotic cell cycle phase transition	3.31142e-06	0.000171223	0.000150696
GO:0042775	mitochondrial ATP synthesis coupled electron transport	4.20188e-06	0.000215409	0.000189586
GO:0010564	regulation of cell cycle process	4.35558e-06	0.000221397	0.000194855
GO:1901987	regulation of cell cycle phase transition	4.47272e-06	0.000223868	0.00019703
GO:0006461	protein complex assembly	4.51617e-06	0.000223868	0.00019703
GO:0070271	protein complex biogenesis	4.51617e-06	0.000223868	0.00019703
GO:0022411	cellular component disassembly	5.08446e-06	0.000249972	0.000220005
GO:0043933	macromolecular complex subunit organization	5.39005e-06	0.000262842	0.000231332
GO:0050688	regulation of defense response to virus	5.62796e-06	0.00027223	0.000239594
GO:0006488	dolichol-linked oligosaccharide biosynthetic process	5.75381e-06	0.000276091	0.000242992
GO:0051129	negative regulation of cellular component organization	6.35782e-06	0.000301654	0.000265491
GO:0045017	glycerolipid biosynthetic process	6.38714e-06	0.000301654	0.000265491
GO:0051186	cofactor metabolic process	6.50812e-06	0.000304966	0.000268406
GO:0045841	negative regulation of mitotic metaphase/anaphase transition	6.66753e-06	0.000305281	0.000268683
GO:0071174	mitotic spindle checkpoint	6.66753e-06	0.000305281	0.000268683
GO:1902100	negative regulation of metaphase/anaphase transition of cell cycle	6.66753e-06	0.000305281	0.000268683
GO:0031396	regulation of protein ubiquitination	8.7647e-06	0.000398263	0.000350518
GO:0051262	protein tetramerization	9.0385e-06	0.000407616	0.00035875
GO:0061640	cytoskeleton-dependent cytokinesis	9.14226e-06	0.000408469	0.000359501
GO:0051338	regulation of transferase activity	9.19362e-06	0.000408469	0.000359501
GO:0051188	cofactor biosynthetic process	9.89584e-06	0.000436436	0.000384115
GO:0033046	negative regulation of sister chromatid segregation	1.03261e-05	0.000445581	0.000392164
GO:0033048	negative regulation of mitotic sister chromatid segregation	1.03261e-05	0.000445581	0.000392164
GO:2000816	negative regulation of mitotic sister chromatid separation	1.03261e-05	0.000445581	0.000392164
GO:1901135	carbohydrate derivative metabolic process	1.06264e-05	0.000455265	0.000400687
GO:0019637	organophosphate metabolic process	1.1632e-05	0.000494814	0.000435495
GO:0006281	DNA repair	1.18188e-05	0.000499218	0.00043937
GO:0098542	defense response to other organism	1.22117e-05	0.000511095	0.000449824
GO:0000075	cell cycle checkpoint	1.22704e-05	0.000511095	0.000449824
GO:1903321	negative regulation of protein modification by small protein conjugation or removal	1.2427e-05	0.00051302	0.000451518
GO:0015980	energy derivation by oxidation of organic compounds	1.24877e-05	0.00051302	0.000451518
GO:0006914	autophagy	1.27651e-05	0.000520851	0.000458411
GO:1903051	negative regulation of proteolysis involved in cellular protein catabolic process	1.33924e-05	0.000542754	0.000477687
GO:0044699	single-organism process	1.35665e-05	0.000546119	0.000480649
GO:0051641	cellular localization	1.39562e-05	0.00055806	0.000491159
GO:0002697	regulation of immune effector process	1.40925e-05	0.000559782	0.000492674
GO:0006886	intracellular protein transport	1.46903e-05	0.000579687	0.000510193
GO:1903008	organelle disassembly	1.4971e-05	0.000586902	0.000516543
GO:0051983	regulation of chromosome segregation	1.72405e-05	0.000671486	0.000590987
GO:0080134	regulation of response to stress	1.87085e-05	0.000723958	0.000637169
GO:0010948	negative regulation of cell cycle process	1.91356e-05	0.000735739	0.000647537
GO:0000910	cytokinesis	2.01012e-05	0.000767943	0.000675881
GO:0002831	regulation of response to biotic stimulus	2.15112e-05	0.000816608	0.000718711
GO:0051985	negative regulation of chromosome segregation	2.32103e-05	0.000875567	0.000770602
GO:0070085	glycosylation	2.50113e-05	0.00093761	0.000825207
GO:1901990	regulation of mitotic cell cycle phase transition	2.6466e-05	0.000985981	0.000867779
GO:0000422	mitophagy	2.94215e-05	0.00108264	0.00095285
GO:0061726	mitochondrion disassembly	2.94215e-05	0.00108264	0.00095285
GO:0044271	cellular nitrogen compound biosynthetic process	2.98548e-05	0.00109189	0.000960988
GO:0030071	regulation of mitotic metaphase/anaphase transition	3.05814e-05	0.0011024	0.000970238
GO:1902099	regulation of metaphase/anaphase transition of cell cycle	3.05814e-05	0.0011024	0.000970238
GO:0016310	phosphorylation	3.06936e-05	0.0011024	0.000970238
GO:0002682	regulation of immune system process	3.14994e-05	0.0011246	0.000989785
GO:0006396	RNA processing	3.33358e-05	0.00117896	0.00103763
GO:0002230	positive regulation of defense response to virus by host	3.34151e-05	0.00117896	0.00103763
GO:0032480	negative regulation of type I interferon production	3.49227e-05	0.00122495	0.0010781
GO:0098813	nuclear chromosome segregation	3.63074e-05	0.00126611	0.00111433
GO:0042158	lipoprotein biosynthetic process	3.94423e-05	0.00136748	0.00120355
GO:0071459	protein localization to chromosome, centromeric region	4.31268e-05	0.00148663	0.00130841
GO:0006497	protein lipidation	4.45823e-05	0.00152803	0.00134484
GO:0051259	protein oligomerization	4.76414e-05	0.0016236	0.00142896
GO:0006259	DNA metabolic process	4.89582e-05	0.00165905	0.00146016
GO:0006261	DNA-dependent DNA replication	5.08428e-05	0.00171323	0.00150784
GO:0050691	regulation of defense response to virus by host	5.47791e-05	0.00183556	0.00161551
GO:0090407	organophosphate biosynthetic process	5.5369e-05	0.00184502	0.00162383
GO:0032479	regulation of type I interferon production	5.62178e-05	0.00186295	0.00163962
GO:0045087	innate immune response	5.77082e-05	0.00190183	0.00167384
GO:0043436	oxoacid metabolic process	5.87957e-05	0.00192708	0.00169606
GO:0051340	regulation of ligase activity	6.11391e-05	0.00199283	0.00175393
GO:0032434	regulation of proteasomal ubiquitin-dependent protein catabolic process	6.14661e-05	0.00199283	0.00175393
GO:0006082	organic acid metabolic process	6.3576e-05	0.00205016	0.00180438
GO:0050790	regulation of catalytic activity	6.64884e-05	0.00213261	0.00187694
GO:0061025	membrane fusion	6.88767e-05	0.00219746	0.00193403
GO:0009101	glycoprotein biosynthetic process	7.1701e-05	0.00226349	0.00199214
GO:0051348	negative regulation of transferase activity	7.1701e-05	0.00226349	0.00199214
GO:0045839	negative regulation of mitotic nuclear division	7.33292e-05	0.00230277	0.00202671
GO:0009116	nucleoside metabolic process	7.45304e-05	0.0023283	0.00204918
GO:0009123	nucleoside monophosphate metabolic process	7.52033e-05	0.00233715	0.00205697
GO:0042177	negative regulation of protein catabolic process	7.64219e-05	0.00236278	0.00207952
GO:0008033	tRNA processing	8.78513e-05	0.00270222	0.00237827
GO:0006650	glycerophospholipid metabolic process	9.11755e-05	0.00279016	0.00245567
GO:0031397	negative regulation of protein ubiquitination	9.26031e-05	0.00281946	0.00248146
GO:0045824	negative regulation of innate immune response	9.44712e-05	0.00286181	0.00251873
GO:0032435	negative regulation of proteasomal ubiquitin-dependent protein catabolic process	9.58625e-05	0.00288936	0.00254298
GO:0010965	regulation of mitotic sister chromatid separation	9.89936e-05	0.00296882	0.00261291
GO:0071173	spindle assembly checkpoint	0.000102032	0.0030447	0.0026797
GO:0046467	membrane lipid biosynthetic process	0.000104695	0.0031087	0.00273603
GO:0071822	protein complex subunit organization	0.000105301	0.00311131	0.00273832
GO:0042176	regulation of protein catabolic process	0.000106165	0.00312146	0.00274725
GO:0009162	deoxyribonucleoside monophosphate metabolic process	0.00011115	0.00323629	0.00284832
GO:0034501	protein localization to kinetochore	0.00011115	0.00323629	0.00284832
GO:0008610	lipid biosynthetic process	0.000116314	0.00337029	0.00296625
GO:0009108	coenzyme biosynthetic process	0.000118344	0.00341263	0.00300352
GO:0009894	regulation of catabolic process	0.000119689	0.00343491	0.00302313
GO:0006486	protein glycosylation	0.000122647	0.00348642	0.00306846
GO:0043413	macromolecule glycosylation	0.000122647	0.00348642	0.00306846
GO:0061136	regulation of proteasomal protein catabolic process	0.000124177	0.00351328	0.0030921
GO:0070584	mitochondrion morphogenesis	0.000127104	0.00357919	0.00315011
GO:0033045	regulation of sister chromatid segregation	0.000129442	0.00361113	0.00317822
GO:0033047	regulation of mitotic sister chromatid segregation	0.000129442	0.00361113	0.00317822
GO:0042254	ribosome biogenesis	0.000133794	0.00371527	0.00326987
GO:0008637	apoptotic mitochondrial changes	0.00014723	0.00406745	0.00357983
GO:0022613	ribonucleoprotein complex biogenesis	0.000147833	0.00406745	0.00357983
GO:0006952	defense response	0.000153514	0.00420447	0.00370043
GO:0001836	release of cytochrome c from mitochondria	0.000157583	0.00429629	0.00378125
GO:0006520	cellular amino acid metabolic process	0.000162298	0.00438496	0.00385928
GO:1901657	glycosyl compound metabolic process	0.000162298	0.00438496	0.00385928
GO:0061024	membrane organization	0.000164532	0.00441249	0.00388351
GO:0006605	protein targeting	0.000164788	0.00441249	0.00388351
GO:0016070	RNA metabolic process	0.000167653	0.00446925	0.00393346
GO:0006955	immune response	0.000169213	0.00449089	0.00395252
GO:0051246	regulation of protein metabolic process	0.000171253	0.004525	0.00398254
GO:0019882	antigen processing and presentation	0.000172957	0.00454998	0.00400452
GO:0032543	mitochondrial translation	0.000174392	0.0045677	0.00402012
GO:0034340	response to type I interferon	0.000177044	0.00461131	0.0040585
GO:0051604	protein maturation	0.000177595	0.00461131	0.0040585
GO:0000226	microtubule cytoskeleton organization	0.000188919	0.0048842	0.00429867
GO:0031399	regulation of protein modification process	0.000191731	0.00493562	0.00434393
GO:0050776	regulation of immune response	0.000205928	0.00527845	0.00464566
GO:0031400	negative regulation of protein modification process	0.000207378	0.00529301	0.00465847
GO:0032606	type I interferon production	0.000215411	0.00547472	0.0048184
GO:1901137	carbohydrate derivative biosynthetic process	0.000216719	0.00548473	0.00482721
GO:0030162	regulation of proteolysis	0.000222461	0.00560639	0.00493428
GO:0044764	multi-organism cellular process	0.000225385	0.00563577	0.00496015
GO:0051649	establishment of localization in cell	0.000225506	0.00563577	0.00496015
GO:0009100	glycoprotein metabolic process	0.000232324	0.00578206	0.0050889
GO:0044802	single-organism membrane organization	0.000234767	0.00581873	0.00512117
GO:0090305	nucleic acid phosphodiester bond hydrolysis	0.000247738	0.00611494	0.00538187
GO:1901799	negative regulation of proteasomal protein catabolic process	0.000251321	0.00617796	0.00543733
GO:0031330	negative regulation of cellular catabolic process	0.000257397	0.00628265	0.00552947
GO:0007094	mitotic spindle assembly checkpoint	0.000259417	0.00628265	0.00552947
GO:1904667	negative regulation of ubiquitin protein ligase activity	0.000259417	0.00628265	0.00552947
GO:0044763	single-organism cellular process	0.000259769	0.00628265	0.00552947
GO:0042157	lipoprotein metabolic process	0.000266925	0.00642979	0.00565897
GO:0044282	small molecule catabolic process	0.000276786	0.00664065	0.00584455
GO:0006508	proteolysis	0.000279244	0.00666391	0.00586503
GO:0007346	regulation of mitotic cell cycle	0.000279978	0.00666391	0.00586503
GO:0007017	microtubule-based process	0.000283273	0.00671571	0.00591061
GO:0043900	regulation of multi-organism process	0.000292852	0.00691546	0.00608642
GO:1903050	regulation of proteolysis involved in cellular protein catabolic process	0.000299177	0.0070371	0.00619348
GO:0090501	RNA phosphodiester bond hydrolysis	0.000303427	0.00710282	0.00625132
GO:0032268	regulation of cellular protein metabolic process	0.0003053	0.00710282	0.00625132
GO:0006091	generation of precursor metabolites and energy	0.000306175	0.00710282	0.00625132
GO:0046486	glycerolipid metabolic process	0.000306707	0.00710282	0.00625132
GO:0006661	phosphatidylinositol biosynthetic process	0.000314058	0.00722797	0.00636146
GO:0031329	regulation of cellular catabolic process	0.000314521	0.00722797	0.00636146
GO:0016236	macroautophagy	0.000335599	0.00768292	0.00676187
GO:1903362	regulation of cellular protein catabolic process	0.000367223	0.00837491	0.00737091
GO:0009262	deoxyribonucleotide metabolic process	0.000371561	0.0084099	0.00740171
GO:1904666	regulation of ubiquitin protein ligase activity	0.000371561	0.0084099	0.00740171
GO:0045930	negative regulation of mitotic cell cycle	0.000375199	0.00846031	0.00744607
GO:0051345	positive regulation of hydrolase activity	0.000380469	0.00854703	0.00752239
GO:0016482	cytoplasmic transport	0.000384519	0.00860576	0.00757408
GO:0006635	fatty acid beta-oxidation	0.00038986	0.00869287	0.00765075
GO:0031145	anaphase-promoting complex-dependent proteasomal ubiquitin-dependent protein catabolic process	0.000399416	0.0088402	0.00778042
GO:0090199	regulation of release of cytochrome c from mitochondria	0.000399416	0.0088402	0.00778042
GO:0042278	purine nucleoside metabolic process	0.00040172	0.00885853	0.00779655
GO:0043085	positive regulation of catalytic activity	0.000407051	0.00889494	0.00782859
GO:0007091	metaphase/anaphase transition of mitotic cell cycle	0.000410786	0.00889494	0.00782859
GO:0044784	metaphase/anaphase transition of cell cycle	0.000410786	0.00889494	0.00782859
GO:0051290	protein heterotetramerization	0.000410786	0.00889494	0.00782859
GO:0051444	negative regulation of ubiquitin-protein transferase activity	0.000410786	0.00889494	0.00782859
GO:0019752	carboxylic acid metabolic process	0.000412303	0.00889565	0.00782922
GO:0051782	negative regulation of cell division	0.000422765	0.0090887	0.00799913
GO:0006643	membrane lipid metabolic process	0.00042782	0.00916452	0.00806586
GO:0070231	T cell apoptotic process	0.00043494	0.00928389	0.00817092
GO:0019222	regulation of metabolic process	0.000438817	0.00933343	0.00821452
GO:0007093	mitotic cell cycle checkpoint	0.000453741	0.00956929	0.00842211
GO:0006270	DNA replication initiation	0.000454693	0.00956929	0.00842211
GO:0010499	proteasomal ubiquitin-independent protein catabolic process	0.000454693	0.00956929	0.00842211
GO:0048525	negative regulation of viral process	0.000460471	0.00965702	0.00849931
GO:0010639	negative regulation of organelle organization	0.0004733	0.0098856	0.00870049
GO:0046034	ATP metabolic process	0.000474667	0.0098856	0.00870049
GO:0016032	viral process	0.000476907	0.00989788	0.0087113
GO:0009895	negative regulation of catabolic process	0.000486775	0.0100678	0.00886089
GO:0071103	DNA conformation change	0.000497921	0.0102355	0.00900844
GO:0080135	regulation of cellular response to stress	0.000498293	0.0102355	0.00900844
GO:0051438	regulation of ubiquitin-protein transferase activity	0.0005145	0.0105323	0.00926969
GO:0046128	purine ribonucleoside metabolic process	0.00052932	0.0107988	0.00950426
GO:0032648	regulation of interferon-beta production	0.000540748	0.0108649	0.00956242
GO:0051352	negative regulation of ligase activity	0.000540748	0.0108649	0.00956242
GO:0072678	T cell migration	0.000540748	0.0108649	0.00956242
GO:0006024	glycosaminoglycan biosynthetic process	0.000541616	0.0108649	0.00956242
GO:0009247	glycolipid biosynthetic process	0.000541616	0.0108649	0.00956242
GO:0036503	ERAD pathway	0.000549082	0.010978	0.00966191
GO:0044255	cellular lipid metabolic process	0.000568792	0.0113343	0.00997549
GO:0006364	rRNA processing	0.000583143	0.0115818	0.0101933
GO:0043549	regulation of kinase activity	0.000592726	0.0117332	0.0103266
GO:0006119	oxidative phosphorylation	0.000602267	0.0118829	0.0104583
GO:0006732	coenzyme metabolic process	0.000621861	0.0122293	0.0107632
GO:0031347	regulation of defense response	0.000624523	0.0122415	0.0107739
GO:1903901	negative regulation of viral life cycle	0.000643056	0.0125637	0.0110575
GO:0006612	protein targeting to membrane	0.000651661	0.0126552	0.0111381
GO:0009167	purine ribonucleoside monophosphate metabolic process	0.000651962	0.0126552	0.0111381
GO:0051881	regulation of mitochondrial membrane potential	0.000669824	0.01296	0.0114063
GO:0009120	deoxyribonucleoside metabolic process	0.00067972	0.0131092	0.0115376
GO:2000116	regulation of cysteine-type endopeptidase activity	0.000683794	0.0131455	0.0115696
GO:0051436	negative regulation of ubiquitin-protein ligase activity involved in mitotic cell cycle	0.000717727	0.0137538	0.0121049
GO:0009126	purine nucleoside monophosphate metabolic process	0.000723321	0.0138168	0.0121604
GO:0033365	protein localization to organelle	0.000732045	0.0139391	0.012268
GO:0045859	regulation of protein kinase activity	0.000737402	0.0139966	0.0123187
GO:0009062	fatty acid catabolic process	0.000766922	0.014511	0.0127714
GO:0043628	ncRNA 3'-end processing	0.000797029	0.0150333	0.0132311
GO:0006790	sulfur compound metabolic process	0.000809235	0.0152046	0.0133819
GO:0008630	intrinsic apoptotic signaling pathway in response to DNA damage	0.000813485	0.0152046	0.0133819
GO:0043281	regulation of cysteine-type endopeptidase activity involved in apoptotic process	0.000813719	0.0152046	0.0133819
GO:1903322	positive regulation of protein modification by small protein conjugation or removal	0.000843851	0.0156993	0.0138172
GO:1903827	regulation of cellular protein localization	0.000845427	0.0156993	0.0138172
GO:0030433	ER-associated ubiquitin-dependent protein catabolic process	0.000870826	0.0160714	0.0141448
GO:0048002	antigen processing and presentation of peptide antigen	0.000870826	0.0160714	0.0141448
GO:0009161	ribonucleoside monophosphate metabolic process	0.000886944	0.0163187	0.0143624
GO:0015931	nucleobase-containing compound transport	0.000895415	0.0164242	0.0144552
GO:0032608	interferon-beta production	0.000905461	0.0165578	0.0145728
GO:0031125	rRNA 3'-end processing	0.000911069	0.0166097	0.0146185
GO:0016072	rRNA metabolic process	0.000936767	0.0170265	0.0149853
GO:0016485	protein processing	0.000942392	0.0170769	0.0150297
GO:0035456	response to interferon-beta	0.000956777	0.0172854	0.0152132
GO:0042168	heme metabolic process	0.000971258	0.0174943	0.0153971
GO:0044272	sulfur compound biosynthetic process	0.000976667	0.01751	0.0154108
GO:0009119	ribonucleoside metabolic process	0.000977965	0.01751	0.0154108
GO:0007052	mitotic spindle organization	0.00104967	0.0187378	0.0164914
GO:0009144	purine nucleoside triphosphate metabolic process	0.001069	0.0190262	0.0167453
GO:0060759	regulation of response to cytokine stimulus	0.00107683	0.019109	0.0168182
GO:0045862	positive regulation of proteolysis	0.00114117	0.0201909	0.0177704
GO:0051784	negative regulation of nuclear division	0.00114993	0.0202862	0.0178542
GO:0048284	organelle fusion	0.00115863	0.0203544	0.0179143
GO:0060337	type I interferon signaling pathway	0.00116398	0.0203544	0.0179143
GO:0071357	cellular response to type I interferon	0.00116398	0.0203544	0.0179143
GO:0019318	hexose metabolic process	0.00120113	0.020943	0.0184323
GO:0006023	aminoglycan biosynthetic process	0.00121915	0.0211342	0.0186006
GO:0006493	protein O-linked glycosylation	0.00121915	0.0211342	0.0186006
GO:0065009	regulation of molecular function	0.00125074	0.0216195	0.0190277
GO:0097502	mannosylation	0.00127995	0.0220607	0.019416
GO:0009199	ribonucleoside triphosphate metabolic process	0.00128872	0.0221064	0.0194562
GO:0006506	GPI anchor biosynthetic process	0.00129365	0.0221064	0.0194562
GO:0051439	regulation of ubiquitin-protein ligase activity involved in mitotic cell cycle	0.00129365	0.0221064	0.0194562
GO:0009141	nucleoside triphosphate metabolic process	0.00132013	0.0224947	0.019798
GO:0006644	phospholipid metabolic process	0.00134495	0.0228527	0.020113
GO:0034622	cellular macromolecular complex assembly	0.00138284	0.0234301	0.0206213
GO:0034427	nuclear-transcribed mRNA catabolic process, exonucleolytic, 3'-5'	0.00139043	0.0234924	0.0206761
GO:0002577	regulation of antigen processing and presentation	0.0013958	0.0235047	0.0206869
GO:0044801	single-organism membrane fusion	0.001399	0.0235047	0.0206869
GO:0072676	lymphocyte migration	0.0014066	0.0235664	0.0207412
GO:0043038	amino acid activation	0.00145492	0.0242406	0.0213346
GO:0043039	tRNA aminoacylation	0.00145492	0.0242406	0.0213346
GO:0044843	cell cycle G1/S phase transition	0.00146438	0.0243306	0.0214138
GO:0031323	regulation of cellular metabolic process	0.00152218	0.0252211	0.0221975
GO:0006264	mitochondrial DNA replication	0.00153469	0.0252887	0.0222571
GO:0045116	protein neddylation	0.00153469	0.0252887	0.0222571
GO:0010821	regulation of mitochondrion organization	0.00155399	0.0255366	0.0224752
GO:0072594	establishment of protein localization to organelle	0.00156296	0.0256138	0.0225432
GO:0006469	negative regulation of protein kinase activity	0.00158804	0.0259082	0.0228022
GO:0046488	phosphatidylinositol metabolic process	0.0015904	0.0259082	0.0228022
GO:0010823	negative regulation of mitochondrion organization	0.00159388	0.0259082	0.0228022
GO:0006260	DNA replication	0.00162692	0.0263738	0.023212
GO:0051302	regulation of cell division	0.00163341	0.0264076	0.0232418
GO:0000460	maturation of 5.8S rRNA	0.00165391	0.0265245	0.0233447
GO:0009394	2'-deoxyribonucleotide metabolic process	0.00165391	0.0265245	0.0233447
GO:0019692	deoxyribose phosphate metabolic process	0.00165391	0.0265245	0.0233447
GO:0044403	symbiosis, encompassing mutualism through parasitism	0.00166765	0.0266025	0.0234134
GO:0044419	interspecies interaction between organisms	0.00166765	0.0266025	0.0234134
GO:0048583	regulation of response to stimulus	0.00167916	0.0267151	0.0235125
GO:0071900	regulation of protein serine/threonine kinase activity	0.00172583	0.0273081	0.0240343
GO:0006575	cellular modified amino acid metabolic process	0.00173099	0.0273081	0.0240343
GO:1901661	quinone metabolic process	0.00173414	0.0273081	0.0240343
GO:0033673	negative regulation of kinase activity	0.00173464	0.0273081	0.0240343
GO:0009267	cellular response to starvation	0.00174957	0.027471	0.0241777
GO:0060255	regulation of macromolecule metabolic process	0.00176219	0.027597	0.0242886
GO:0007051	spindle organization	0.00180529	0.0281982	0.0248177
GO:0009157	deoxyribonucleoside monophosphate biosynthetic process	0.00183561	0.0283762	0.0249744
GO:0035247	peptidyl-arginine omega-N-methylation	0.00183561	0.0283762	0.0249744
GO:0042373	vitamin K metabolic process	0.00183561	0.0283762	0.0249744
GO:0072683	T cell extravasation	0.00183561	0.0283762	0.0249744
GO:0009205	purine ribonucleoside triphosphate metabolic process	0.0018932	0.0291914	0.0256918
GO:0006778	porphyrin-containing compound metabolic process	0.00202294	0.0310322	0.027312
GO:0051055	negative regulation of lipid biosynthetic process	0.00202294	0.0310322	0.027312
GO:0016051	carbohydrate biosynthetic process	0.00204576	0.0313023	0.0275497
GO:0055086	nucleobase-containing small molecule metabolic process	0.00205761	0.0314035	0.0276388
GO:1902600	hydrogen ion transmembrane transport	0.0020643	0.0314077	0.0276425
GO:0008053	mitochondrial fusion	0.00206836	0.0314077	0.0276425
GO:0006505	GPI anchor metabolic process	0.00219883	0.0333044	0.0293118
GO:0042594	response to starvation	0.00223077	0.0337032	0.0296628
GO:0043207	response to external biotic stimulus	0.00231534	0.0348055	0.030633
GO:0051707	response to other organism	0.00231534	0.0348055	0.030633
GO:0005996	monosaccharide metabolic process	0.00235679	0.03534	0.0311034
GO:0070925	organelle assembly	0.00245829	0.0367701	0.032362
GO:0033043	regulation of organelle organization	0.00247454	0.036887	0.0324649
GO:0006487	protein N-linked glycosylation	0.0024784	0.036887	0.0324649
GO:0032688	negative regulation of interferon-beta production	0.002529	0.0374542	0.0329642
GO:0060340	positive regulation of type I interferon-mediated signaling pathway	0.002529	0.0374542	0.0329642
GO:0070232	regulation of T cell apoptotic process	0.00254126	0.0374788	0.0329858
GO:0009607	response to biotic stimulus	0.00254316	0.0374788	0.0329858
GO:0051248	negative regulation of protein metabolic process	0.00264519	0.0388869	0.0342251
GO:1902580	single-organism cellular localization	0.00267577	0.0392402	0.034536
GO:0034097	response to cytokine	0.00269891	0.0394831	0.0347498
GO:0000209	protein polyubiquitination	0.00272944	0.0398325	0.0350573
GO:0006629	lipid metabolic process	0.00275272	0.0400748	0.0352706
GO:0045088	regulation of innate immune response	0.00276089	0.0400964	0.0352895
GO:0050657	nucleic acid transport	0.00279622	0.0403166	0.0354834
GO:0050658	RNA transport	0.00279622	0.0403166	0.0354834
GO:0051236	establishment of RNA localization	0.00279622	0.0403166	0.0354834
GO:0051306	mitotic sister chromatid separation	0.00281176	0.0404435	0.035595
GO:0051291	protein heterooligomerization	0.00288138	0.0412795	0.0363308
GO:1902578	single-organism localization	0.00288365	0.0412795	0.0363308
GO:0001959	regulation of cytokine-mediated signaling pathway	0.00290284	0.0414554	0.0364856
GO:0071345	cellular response to cytokine stimulus	0.00302016	0.0428556	0.037718
GO:0035458	cellular response to interferon-beta	0.00302456	0.0428556	0.037718
GO:2000404	regulation of T cell migration	0.00302456	0.0428556	0.037718
GO:0030258	lipid modification	0.00302947	0.0428556	0.037718
GO:0046854	phosphatidylinositol phosphorylation	0.00311184	0.0438832	0.0386224
GO:0031123	RNA 3'-end processing	0.00312524	0.0438832	0.0386224
GO:0044839	cell cycle G2/M phase transition	0.00312524	0.0438832	0.0386224
GO:0010952	positive regulation of peptidase activity	0.00313138	0.0438832	0.0386224
GO:0006418	tRNA aminoacylation for protein translation	0.00316174	0.0442054	0.0389059
GO:0031669	cellular response to nutrient levels	0.0031845	0.0444201	0.0390949
GO:0031348	negative regulation of defense response	0.00320293	0.0445735	0.0392299
GO:0002696	positive regulation of leukocyte activation	0.0032338	0.0448989	0.0395163
GO:0000082	G1/S transition of mitotic cell cycle	0.00325705	0.0451173	0.0397085
GO:0006403	RNA localization	0.00328844	0.0454472	0.0399989
GO:0031398	positive regulation of protein ubiquitination	0.00338679	0.0466988	0.0411005
GO:0045786	negative regulation of cell cycle	0.00340706	0.0468706	0.0412516
GO:0032088	negative regulation of NF-kappaB transcription factor activity	0.00347163	0.0474637	0.0417737
GO:0051289	protein homotetramerization	0.00347163	0.0474637	0.0417737
GO:0007249	I-kappaB kinase/NF-kappaB signaling	0.00347392	0.0474637	0.0417737
GO:0044262	cellular carbohydrate metabolic process	0.00350513	0.0477813	0.0420532
GO:0080090	regulation of primary metabolic process	0.00352551	0.0479501	0.0422018
GO:0045071	negative regulation of viral genome replication	0.00355375	0.0482249	0.0424436
GO:0000469	cleavage involved in rRNA processing	0.00368539	0.0496741	0.0437191
GO:0060338	regulation of type I interferon-mediated signaling pathway	0.00368539	0.0496741	0.0437191
GO:0090083	regulation of inclusion body assembly	0.00368539	0.0496741	0.0437191
