# Supplementary material for: RNAseq analysis of hippocampal microglia after kainic acid-induced seizures
Source: Mol Brain. 2018 Jun 20;11:34. doi: 10.1186/s13041-018-0376-5 (PMC6011524; doi:10.1186/s13041-018-0376-5)
Supplement: Supplementary file 4 — Table S3. List of all identifed molecular function GO terms. (XLSX 23 kb) [file 13041_2018_376_MOESM4_ESM.xlsx]

## Sheet: Sheet1
Supplemental Table 3: GO Molecular Function
ID	Description	p value	p. adjust	q value
GO:0003674	molecular_function	4.27965e-41	7.15558e-38	5.99602e-38
GO:0003824	catalytic activity	4.2412e-33	3.54565e-30	2.97108e-30
GO:0016740	transferase activity	2.22465e-19	1.23987e-16	1.03895e-16
GO:0005488	binding	4.23e-16	1.76814e-13	1.48161e-13
GO:1901363	heterocyclic compound binding	2.59008e-14	8.66123e-12	7.25768e-12
GO:0097159	organic cyclic compound binding	4.93087e-14	1.37407e-11	1.1514e-11
GO:0003723	RNA binding	1.52438e-11	3.64109e-09	3.05105e-09
GO:0043167	ion binding	7.96488e-10	1.66466e-07	1.3949e-07
GO:0000166	nucleotide binding	1.02625e-09	1.7159e-07	1.43784e-07
GO:1901265	nucleoside phosphate binding	1.02625e-09	1.7159e-07	1.43784e-07
GO:0035639	purine ribonucleoside triphosphate binding	3.2652e-09	4.96311e-07	4.15884e-07
GO:0001883	purine nucleoside binding	5.22832e-09	6.30068e-07	5.27965e-07
GO:0032549	ribonucleoside binding	5.22832e-09	6.30068e-07	5.27965e-07
GO:0001882	nucleoside binding	5.27569e-09	6.30068e-07	5.27965e-07
GO:0032550	purine ribonucleoside binding	6.88574e-09	7.67531e-07	6.43153e-07
GO:0003676	nucleic acid binding	8.75194e-09	9.14577e-07	7.6637e-07
GO:0032553	ribonucleotide binding	2.63157e-08	2.55539e-06	2.14129e-06
GO:0032555	purine ribonucleotide binding	2.75102e-08	2.55539e-06	2.14129e-06
GO:0036094	small molecule binding	2.97519e-08	2.61817e-06	2.1939e-06
GO:0017076	purine nucleotide binding	4.43894e-08	3.71096e-06	3.1096e-06
GO:0005524	ATP binding	1.17541e-07	9.35849e-06	7.84195e-06
GO:0005515	protein binding	2.75529e-07	2.09402e-05	1.75469e-05
GO:0003735	structural constituent of ribosome	4.35447e-07	3.16551e-05	2.65254e-05
GO:0032559	adenyl ribonucleotide binding	5.88574e-07	4.1004e-05	3.43593e-05
GO:0030554	adenyl nucleotide binding	8.51153e-07	5.69251e-05	4.77004e-05
GO:0044822	poly(A) RNA binding	2.03638e-06	0.000130955	0.000109734
GO:0016772	transferase activity, transferring phosphorus-containing groups	2.39035e-06	0.000148025	0.000124037
GO:0016667	oxidoreductase activity, acting on a sulfur group of donors	3.01941e-06	0.000180302	0.000151084
GO:0043168	anion binding	5.60865e-06	0.000323368	0.000270966
GO:0016874	ligase activity	8.48802e-06	0.000473066	0.000396405
GO:0016491	oxidoreductase activity	1.16128e-05	0.000626344	0.000524845
GO:0097367	carbohydrate derivative binding	1.23828e-05	0.000647001	0.000542155
GO:0016757	transferase activity, transferring glycosyl groups	1.52762e-05	0.000773992	0.000648567
GO:0016893	endonuclease activity, active with either ribo- or deoxyribonucleic acids and producing 5'-phosphomonoesters	2.33796e-05	0.00114973	0.000963414
GO:0046872	metal ion binding	2.7356e-05	0.00130683	0.00109506
GO:0019205	nucleobase-containing compound kinase activity	3.49939e-05	0.00162527	0.0013619
GO:0019899	enzyme binding	5.07067e-05	0.00229139	0.00192007
GO:0043169	cation binding	6.90166e-05	0.00303673	0.00254463
GO:0019206	nucleoside kinase activity	0.000109768	0.00470597	0.00394337
GO:0016758	transferase activity, transferring hexosyl groups	0.000154983	0.0064783	0.00542849
GO:0016787	hydrolase activity	0.000168662	0.00687812	0.00576352
GO:0008276	protein methyltransferase activity	0.000193182	0.00769048	0.00644424
GO:0016423	tRNA (guanine) methyltransferase activity	0.000229927	0.00894042	0.00749163
GO:0000030	mannosyltransferase activity	0.000252265	0.00958608	0.00803266
GO:0033743	peptide-methionine (R)-S-oxide reductase activity	0.000261105	0.0097015	0.00812937
GO:0010340	carboxyl-O-methyltransferase activity	0.000273519	0.00973029	0.0081535
GO:0051998	protein carboxyl O-methyltransferase activity	0.000273519	0.00973029	0.0081535
GO:0016301	kinase activity	0.000303434	0.0105696	0.00885682
GO:0008173	RNA methyltransferase activity	0.000314209	0.0107216	0.00898416
GO:0008175	tRNA methyltransferase activity	0.000320797	0.0107274	0.00898906
GO:0016779	nucleotidyltransferase activity	0.000340245	0.0111547	0.00934709
GO:0016741	transferase activity, transferring one-carbon groups	0.000374205	0.0120321	0.0100823
GO:0009055	electron carrier activity	0.000432576	0.0136466	0.0114351
GO:0003880	protein C-terminal carboxyl O-methyltransferase activity	0.00045613	0.0141231	0.0118345
GO:0043021	ribonucleoprotein complex binding	0.00054221	0.0164832	0.0138121
GO:0008757	S-adenosylmethionine-dependent methyltransferase activity	0.000577795	0.0172513	0.0144557
GO:0030515	snoRNA binding	0.000588276	0.0172561	0.0144597
GO:0008171	O-methyltransferase activity	0.000617957	0.017661	0.0147991
GO:0016747	transferase activity, transferring acyl groups other than amino-acyl groups	0.000626071	0.017661	0.0147991
GO:0008113	peptide-methionine (S)-S-oxide reductase activity	0.00063377	0.017661	0.0147991
GO:0016746	transferase activity, transferring acyl groups	0.000676355	0.0180657	0.0151381
GO:0008168	methyltransferase activity	0.00067926	0.0180657	0.0151381
GO:0019787	ubiquitin-like protein transferase activity	0.000680704	0.0180657	0.0151381
GO:0070566	adenylyltransferase activity	0.000864087	0.0219119	0.0183611
GO:0004809	tRNA (guanine-N2-)-methyltransferase activity	0.000891153	0.0219119	0.0183611
GO:0009019	tRNA (guanine-N1-)-methyltransferase activity	0.000891153	0.0219119	0.0183611
GO:0016300	tRNA (uracil) methyltransferase activity	0.000891153	0.0219119	0.0183611
GO:0018423	protein C-terminal leucine carboxyl O-methyltransferase activity	0.000891153	0.0219119	0.0183611
GO:0004298	threonine-type endopeptidase activity	0.00105452	0.0245551	0.0205759
GO:0016307	phosphatidylinositol phosphate kinase activity	0.00105452	0.0245551	0.0205759
GO:0070003	threonine-type peptidase activity	0.00105452	0.0245551	0.0205759
GO:0016278	lysine N-methyltransferase activity	0.00107208	0.0245551	0.0205759
GO:0016279	protein-lysine N-methyltransferase activity	0.00107208	0.0245551	0.0205759
GO:0008174	mRNA methyltransferase activity	0.0012183	0.0272665	0.0228479
GO:0016651	oxidoreductase activity, acting on NAD(P)H	0.00127787	0.0272665	0.0228479
GO:0051731	polynucleotide 5'-hydroxyl-kinase activity	0.00129834	0.0272665	0.0228479
GO:0051734	ATP-dependent polynucleotide kinase activity	0.00129834	0.0272665	0.0228479
GO:0004386	helicase activity	0.00132044	0.0272665	0.0228479
GO:0000049	tRNA binding	0.00141085	0.0272665	0.0228479
GO:0004659	prenyltransferase activity	0.00141849	0.0272665	0.0228479
GO:0016627	oxidoreductase activity, acting on the CH-CH group of donors	0.00146863	0.0272665	0.0228479
GO:0015036	disulfide oxidoreductase activity	0.00156042	0.0272665	0.0228479
GO:0016891	endoribonuclease activity, producing 5'-phosphomonoesters	0.00156042	0.0272665	0.0228479
GO:0008170	N-methyltransferase activity	0.00162788	0.0272665	0.0228479
GO:0017099	very-long-chain-acyl-CoA dehydrogenase activity	0.00173442	0.0272665	0.0228479
GO:0035242	protein-arginine omega-N asymmetric methyltransferase activity	0.00173442	0.0272665	0.0228479
GO:0070191	methionine-R-sulfoxide reductase activity	0.00173442	0.0272665	0.0228479
GO:0016879	ligase activity, forming carbon-nitrogen bonds	0.00180977	0.0272665	0.0228479
GO:0004518	nuclease activity	0.00194919	0.0272665	0.0228479
GO:0008650	rRNA (uridine-2'-O-)-methyltransferase activity	0.00198954	0.0272665	0.0228479
GO:0009383	rRNA (cytosine-C5-)-methyltransferase activity	0.00198954	0.0272665	0.0228479
GO:0016205	selenocysteine methyltransferase activity	0.00198954	0.0272665	0.0228479
GO:0016434	rRNA (cytosine) methyltransferase activity	0.00198954	0.0272665	0.0228479
GO:0016435	rRNA (guanine) methyltransferase activity	0.00198954	0.0272665	0.0228479
GO:0018707	1-phenanthrol methyltransferase activity	0.00198954	0.0272665	0.0228479
GO:0019702	protein-arginine N5-methyltransferase activity	0.00198954	0.0272665	0.0228479
GO:0034541	dimethylarsinite methyltransferase activity	0.00198954	0.0272665	0.0228479
GO:0034807	4,5-dihydroxybenzo(a)pyrene methyltransferase activity	0.00198954	0.0272665	0.0228479
GO:0034931	1-hydroxypyrene methyltransferase activity	0.00198954	0.0272665	0.0228479
GO:0034933	1-hydroxy-6-methoxypyrene methyltransferase activity	0.00198954	0.0272665	0.0228479
GO:0043770	demethylmenaquinone methyltransferase activity	0.00198954	0.0272665	0.0228479
GO:0043776	cobalt-precorrin-6B C5-methyltransferase activity	0.00198954	0.0272665	0.0228479
GO:0043777	cobalt-precorrin-7 C15-methyltransferase activity	0.00198954	0.0272665	0.0228479
GO:0043780	cobalt-precorrin-5B C1-methyltransferase activity	0.00198954	0.0272665	0.0228479
GO:0043782	cobalt-precorrin-3 C17-methyltransferase activity	0.00198954	0.0272665	0.0228479
GO:0043791	dimethylamine methyltransferase activity	0.00198954	0.0272665	0.0228479
GO:0043803	hydroxyneurosporene-O-methyltransferase activity	0.00198954	0.0272665	0.0228479
GO:0043827	tRNA (adenine-57, 58-N(1)-) methyltransferase activity	0.00198954	0.0272665	0.0228479
GO:0043833	methylamine-specific methylcobalamin:coenzyme M methyltransferase activity	0.00198954	0.0272665	0.0228479
GO:0043834	trimethylamine methyltransferase activity	0.00198954	0.0272665	0.0228479
GO:0043851	methanol-specific methylcobalamin:coenzyme M methyltransferase activity	0.00198954	0.0272665	0.0228479
GO:0043852	monomethylamine methyltransferase activity	0.00198954	0.0272665	0.0228479
GO:0051994	P-methyltransferase activity	0.00198954	0.0272665	0.0228479
GO:0051995	Se-methyltransferase activity	0.00198954	0.0272665	0.0228479
GO:0052624	2-phytyl-1,4-naphthoquinone methyltransferase activity	0.00198954	0.0272665	0.0228479
GO:0052665	tRNA (uracil-2'-O-)-methyltransferase activity	0.00198954	0.0272665	0.0228479
GO:0052666	tRNA (cytosine-2'-O-)-methyltransferase activity	0.00198954	0.0272665	0.0228479
GO:0052667	phosphomethylethanolamine N-methyltransferase activity	0.00198954	0.0272665	0.0228479
GO:0052735	tRNA (cytosine-3-)-methyltransferase activity	0.00198954	0.0272665	0.0228479
GO:0070677	rRNA (cytosine-2'-O-)-methyltransferase activity	0.00198954	0.0272665	0.0228479
GO:0071424	rRNA (cytosine-N4-)-methyltransferase activity	0.00198954	0.0272665	0.0228479
GO:0080012	trihydroxyferuloyl spermidine O-methyltransferase activity	0.00198954	0.0272665	0.0228479
GO:0016462	pyrophosphatase activity	0.00207108	0.0277066	0.0232168
GO:0017091	AU-rich element binding	0.00208417	0.0277066	0.0232168
GO:0016818	hydrolase activity, acting on acid anhydrides, in phosphorus-containing anhydrides	0.00226224	0.0277066	0.0232168
GO:0000179	rRNA (adenine-N6,N6-)-dimethyltransferase activity	0.00230336	0.0277066	0.0232168
GO:0008169	C-methyltransferase activity	0.00230336	0.0277066	0.0232168
GO:0008425	2-polyprenyl-6-methoxy-1,4-benzoquinone methyltransferase activity	0.00230336	0.0277066	0.0232168
GO:0008988	rRNA (adenine-N6-)-methyltransferase activity	0.00230336	0.0277066	0.0232168
GO:0016273	arginine N-methyltransferase activity	0.00230336	0.0277066	0.0232168
GO:0016274	protein-arginine N-methyltransferase activity	0.00230336	0.0277066	0.0232168
GO:0016426	tRNA (adenine) methyltransferase activity	0.00230336	0.0277066	0.0232168
GO:0016427	tRNA (cytosine) methyltransferase activity	0.00230336	0.0277066	0.0232168
GO:0016428	tRNA (cytosine-5-)-methyltransferase activity	0.00230336	0.0277066	0.0232168
GO:0016429	tRNA (adenine-N1-)-methyltransferase activity	0.00230336	0.0277066	0.0232168
GO:0016433	rRNA (adenine) methyltransferase activity	0.00230336	0.0277066	0.0232168
GO:0016436	rRNA (uridine) methyltransferase activity	0.00230336	0.0277066	0.0232168
GO:0030580	quinone cofactor methyltransferase activity	0.00230336	0.0277066	0.0232168
GO:0030792	methylarsonite methyltransferase activity	0.00230336	0.0277066	0.0232168
GO:0016817	hydrolase activity, acting on acid anhydrides	0.00236353	0.0280436	0.0234992
GO:0008607	phosphorylase kinase regulator activity	0.00236492	0.0280436	0.0234992
GO:0016829	lyase activity	0.00240435	0.0283104	0.0237227
GO:0016763	transferase activity, transferring pentosyl groups	0.00244357	0.028571	0.0239411
GO:0060589	nucleoside-triphosphatase regulator activity	0.00247301	0.0287144	0.0240612
GO:0003678	DNA helicase activity	0.00254396	0.0292614	0.0245196
GO:0046527	glucosyltransferase activity	0.00255512	0.0292614	0.0245196
GO:0008649	rRNA methyltransferase activity	0.00265761	0.0300983	0.0252209
GO:0004519	endonuclease activity	0.0026642	0.0300983	0.0252209
GO:0030695	GTPase regulator activity	0.00268629	0.0301442	0.0252593
GO:0019901	protein kinase binding	0.00271574	0.0302714	0.0253659
GO:0009008	DNA-methyltransferase activity	0.00305619	0.033618	0.0281702
GO:0015078	hydrogen ion transmembrane transporter activity	0.00305619	0.033618	0.0281702
GO:0004812	aminoacyl-tRNA ligase activity	0.00347203	0.0374323	0.0313664
GO:0016875	ligase activity, forming carbon-oxygen bonds	0.00347203	0.0374323	0.0313664
GO:0016876	ligase activity, forming aminoacyl-tRNA and related compounds	0.00347203	0.0374323	0.0313664
GO:0004693	cyclin-dependent protein serine/threonine kinase activity	0.00352958	0.0374323	0.0313664
GO:0097472	cyclin-dependent protein kinase activity	0.00352958	0.0374323	0.0313664
GO:0004842	ubiquitin-protein transferase activity	0.00353726	0.0374323	0.0313664
GO:0016830	carbon-carbon lyase activity	0.0036193	0.037606	0.031512
GO:0004466	long-chain-acyl-CoA dehydrogenase activity	0.00369884	0.037606	0.031512
GO:0004661	protein geranylgeranyltransferase activity	0.00369884	0.037606	0.031512
GO:0008469	histone-arginine N-methyltransferase activity	0.00369884	0.037606	0.031512
GO:0016308	1-phosphatidylinositol-4-phosphate 5-kinase activity	0.00369884	0.037606	0.031512
GO:0042285	xylosyltransferase activity	0.00369884	0.037606	0.031512
GO:0008270	zinc ion binding	0.00371112	0.037606	0.031512
GO:0016853	isomerase activity	0.00394841	0.0397695	0.0333249
GO:0016773	phosphotransferase activity, alcohol group as acceptor	0.004464	0.0446935	0.0374509
GO:0016655	oxidoreductase activity, acting on NAD(P)H, quinone or similar compound as acceptor	0.00450194	0.044805	0.0375444
GO:0019900	kinase binding	0.00477363	0.0472279	0.0395746
GO:0010485	H4 histone acetyltransferase activity	0.00496917	0.0488732	0.0409533
GO:0004129	cytochrome-c oxidase activity	0.00517293	0.0492088	0.0412345
GO:0008137	NADH dehydrogenase (ubiquinone) activity	0.00517293	0.0492088	0.0412345
GO:0015002	heme-copper terminal oxidase activity	0.00517293	0.0492088	0.0412345
GO:0016676	oxidoreductase activity, acting on a heme group of donors, oxygen as acceptor	0.00517293	0.0492088	0.0412345
GO:0050136	NADH dehydrogenase (quinone) activity	0.00517293	0.0492088	0.0412345
GO:0008172	S-methyltransferase activity	0.00517987	0.0492088	0.0412345
