# Supplementary material for: RNAseq analysis of hippocampal microglia after kainic acid-induced seizures
Source: Mol Brain. 2018 Jun 20;11:34. doi: 10.1186/s13041-018-0376-5 (PMC6011524; doi:10.1186/s13041-018-0376-5)
Supplement: Supplementary file 5 — Table S4. List of all identifed cellular compartment GO terms. (XLSX 24 kb) [file 13041_2018_376_MOESM5_ESM.xlsx]

## Sheet: Sheet1
Supplemental Table 4: GO Cellular Compartment
ID	Description	p value	p. adjust	q value
GO:0044424	intracellular part	3.07761e-89	1.80555e-86	1.32654e-86
GO:0005622	intracellular	4.58261e-89	1.80555e-86	1.32654e-86
GO:0043229	intracellular organelle	1.52398e-84	4.00299e-82	2.94102e-82
GO:0043226	organelle	8.34834e-82	1.64462e-79	1.20831e-79
GO:0043231	intracellular membrane-bounded organelle	2.54094e-80	4.00452e-78	2.94214e-78
GO:0043227	membrane-bounded organelle	5.26184e-79	6.91055e-77	5.07721e-77
GO:0005737	cytoplasm	4.51846e-63	5.0865e-61	3.73707e-61
GO:0044446	intracellular organelle part	5.6946e-59	5.60918e-57	4.12109e-57
GO:0044422	organelle part	3.9062e-55	3.42009e-53	2.51276e-53
GO:0044464	cell part	5.02594e-51	3.96044e-49	2.90976e-49
GO:0005623	cell	6.45753e-51	4.62594e-49	3.3987e-49
GO:0044444	cytoplasmic part	3.5844e-41	2.35375e-39	1.72931e-39
GO:0005739	mitochondrion	4.46092e-38	2.70401e-36	1.98665e-36
GO:0005634	nucleus	6.0581e-32	3.40985e-30	2.50523e-30
GO:0031974	membrane-enclosed lumen	1.67986e-30	8.82484e-29	6.48365e-29
GO:0043233	organelle lumen	4.85615e-30	2.39166e-28	1.75716e-28
GO:0070013	intracellular organelle lumen	1.04927e-29	4.86366e-28	3.57336e-28
GO:0044428	nuclear part	2.30975e-29	1.01116e-27	7.42901e-28
GO:0044429	mitochondrial part	3.35509e-27	1.39148e-25	1.02233e-25
GO:0031981	nuclear lumen	1.23647e-24	4.87169e-23	3.57925e-23
GO:0032991	macromolecular complex	1.5933e-24	5.97865e-23	4.39255e-23
GO:0031090	organelle membrane	3.51701e-24	1.25973e-22	9.25529e-23
GO:0005575	cellular_component	8.10079e-22	2.7754e-20	2.0391e-20
GO:0043234	protein complex	1.3332e-21	4.37734e-20	3.21605e-20
GO:0031967	organelle envelope	2.3964e-20	7.55345e-19	5.54955e-19
GO:0031975	envelope	3.60305e-20	1.092e-18	8.02299e-19
GO:0031966	mitochondrial membrane	3.36722e-19	9.82728e-18	7.22015e-18
GO:0043228	non-membrane-bounded organelle	3.93448e-19	1.06909e-17	7.85467e-18
GO:0043232	intracellular non-membrane-bounded organelle	3.93448e-19	1.06909e-17	7.85467e-18
GO:0005740	mitochondrial envelope	1.45542e-18	3.8229e-17	2.8087e-17
GO:0005654	nucleoplasm	2.03983e-16	5.18512e-15	3.80953e-15
GO:0005743	mitochondrial inner membrane	4.36343e-16	1.0745e-14	7.89437e-15
GO:0019866	organelle inner membrane	3.22001e-15	7.68899e-14	5.64914e-14
GO:1902494	catalytic complex	1.62164e-13	3.75838e-12	2.7613e-12
GO:0005759	mitochondrial matrix	2.42774e-12	5.46589e-11	4.01582e-11
GO:1990234	transferase complex	1.21511e-11	2.65975e-10	1.95413e-10
GO:0098588	bounding membrane of organelle	1.02222e-10	2.17706e-09	1.59949e-09
GO:0044455	mitochondrial membrane part	1.43864e-10	2.98329e-09	2.19184e-09
GO:0098800	inner mitochondrial membrane protein complex	2.08612e-10	4.21503e-09	3.09681e-09
GO:0012505	endomembrane system	3.18249e-10	6.26951e-09	4.60624e-09
GO:0098798	mitochondrial protein complex	1.32913e-09	2.55452e-08	1.87682e-08
GO:0005783	endoplasmic reticulum	1.39056e-09	2.60895e-08	1.91681e-08
GO:0098803	respiratory chain complex	7.8588e-09	1.44017e-07	1.0581e-07
GO:0070469	respiratory chain	8.86657e-09	1.58792e-07	1.16665e-07
GO:0015630	microtubule cytoskeleton	1.43143e-08	2.5066e-07	1.84161e-07
GO:0005746	mitochondrial respiratory chain	1.75054e-08	2.99875e-07	2.2032e-07
GO:0000793	condensed chromosome	2.10081e-08	3.52221e-07	2.58778e-07
GO:0000776	kinetochore	2.51036e-08	4.12118e-07	3.02785e-07
GO:0000313	organellar ribosome	3.12879e-08	4.93098e-07	3.62281e-07
GO:0005761	mitochondrial ribosome	3.12879e-08	4.93098e-07	3.62281e-07
GO:0005694	chromosome	1.01754e-07	1.5722e-06	1.15511e-06
GO:0031300	intrinsic component of organelle membrane	1.86944e-07	2.83293e-06	2.08136e-06
GO:0005840	ribosome	2.23333e-07	3.3205e-06	2.43959e-06
GO:0031301	integral component of organelle membrane	2.59752e-07	3.79046e-06	2.78487e-06
GO:0044427	chromosomal part	2.84542e-07	4.07671e-06	2.99518e-06
GO:1990204	oxidoreductase complex	4.17834e-07	5.87952e-06	4.31971e-06
GO:0065010	extracellular membrane-bounded organelle	4.4104e-07	6.09719e-06	4.47963e-06
GO:0070062	extracellular exosome	4.80414e-07	6.52701e-06	4.79542e-06
GO:0000777	condensed chromosome kinetochore	5.27429e-07	7.00308e-06	5.1452e-06
GO:0005730	nucleolus	5.40933e-07	7.00308e-06	5.1452e-06
GO:0005813	centrosome	5.42117e-07	7.00308e-06	5.1452e-06
GO:0031988	membrane-bounded vesicle	7.07028e-07	8.9861e-06	6.60213e-06
GO:0031982	vesicle	7.34398e-07	9.07202e-06	6.66526e-06
GO:0043230	extracellular organelle	7.36814e-07	9.07202e-06	6.66526e-06
GO:1903561	extracellular vesicle	8.01655e-07	9.71853e-06	7.14025e-06
GO:0005856	cytoskeleton	1.06161e-06	1.2675e-05	9.31236e-06
GO:0098687	chromosomal region	1.09589e-06	1.2889e-05	9.46963e-06
GO:0005815	microtubule organizing center	1.31578e-06	1.50601e-05	1.10648e-05
GO:0009295	nucleoid	1.33783e-06	1.50601e-05	1.10648e-05
GO:0042645	mitochondrial nucleoid	1.33783e-06	1.50601e-05	1.10648e-05
GO:0005819	spindle	2.25511e-06	2.50286e-05	1.83886e-05
GO:0000779	condensed chromosome, centromeric region	2.55822e-06	2.79983e-05	2.05705e-05
GO:0044451	nucleoplasm part	3.99122e-06	4.30833e-05	3.16535e-05
GO:0000778	condensed nuclear chromosome kinetochore	5.98511e-06	6.37334e-05	4.68252e-05
GO:0000775	chromosome, centromeric region	7.37598e-06	7.7497e-05	5.69374e-05
GO:0000794	condensed nuclear chromosome	9.5884e-06	9.94166e-05	7.30418e-05
GO:0005747	mitochondrial respiratory chain complex I	2.07793e-05	0.000207267	0.00015228
GO:0030964	NADH dehydrogenase complex	2.07793e-05	0.000207267	0.00015228
GO:0045271	respiratory chain complex I	2.07793e-05	0.000207267	0.00015228
GO:0044431	Golgi apparatus part	2.39472e-05	0.00023588	0.000173302
GO:0000139	Golgi membrane	2.86567e-05	0.000276308	0.000203005
GO:0000922	spindle pole	2.87529e-05	0.000276308	0.000203005
GO:0005829	cytosol	3.90475e-05	0.000370716	0.000272367
GO:0005789	endoplasmic reticulum membrane	4.15206e-05	0.000389503	0.000286169
GO:0000228	nuclear chromosome	4.46043e-05	0.000411102	0.000302038
GO:0042175	nuclear outer membrane-endoplasmic reticulum membrane network	4.48664e-05	0.000411102	0.000302038
GO:0000780	condensed nuclear chromosome, centromeric region	4.73519e-05	0.000428889	0.000315107
GO:0031461	cullin-RING ubiquitin ligase complex	5.02193e-05	0.000449691	0.00033039
GO:0005643	nuclear pore	6.05403e-05	0.000530064	0.00038944
GO:0072686	mitotic spindle	6.05403e-05	0.000530064	0.00038944
GO:0044391	ribosomal subunit	7.93458e-05	0.000687082	0.000504802
GO:0044432	endoplasmic reticulum part	8.11363e-05	0.00069495	0.000510583
GO:0005635	nuclear envelope	8.42291e-05	0.000713683	0.000524346
GO:0044430	cytoskeletal part	9.914e-05	0.000831088	0.000610605
GO:0030496	midbody	0.000116266	0.000964393	0.000708544
GO:0005774	vacuolar membrane	0.000151432	0.001243	0.00091324
GO:0044437	vacuolar part	0.000157192	0.00127698	0.000938205
GO:0005794	Golgi apparatus	0.000174815	0.00140566	0.00103274
GO:0000940	condensed chromosome outer kinetochore	0.000190416	0.00151564	0.00111355
GO:0098796	membrane protein complex	0.000197261	0.0015391	0.00113079
GO:0005773	vacuole	0.000197271	0.0015391	0.00113079
GO:0005765	lysosomal membrane	0.000226669	0.00175113	0.00128657
GO:0098573	intrinsic component of mitochondrial membrane	0.000246395	0.00188504	0.00138495
GO:0005741	mitochondrial outer membrane	0.000249605	0.00189124	0.0013895
GO:0000323	lytic vacuole	0.000273385	0.00203233	0.00149316
GO:0005764	lysosome	0.000273385	0.00203233	0.00149316
GO:0031968	organelle outer membrane	0.000326866	0.0024072	0.00176858
GO:0005874	microtubule	0.000437894	0.00319501	0.00234739
GO:0061695	transferase complex, transferring phosphorus-containing groups	0.000451637	0.00324134	0.00238143
GO:0015935	small ribosomal subunit	0.000452471	0.00324134	0.00238143
GO:0000151	ubiquitin ligase complex	0.000472431	0.00335383	0.00246408
GO:0035631	CD40 receptor complex	0.000518592	0.00361638	0.00265697
GO:0042555	MCM complex	0.000518592	0.00361638	0.00265697
GO:0019867	outer membrane	0.000525157	0.00363003	0.002667
GO:0005839	proteasome core complex	0.000550448	0.00377176	0.00277113
GO:0032592	integral component of mitochondrial membrane	0.000570185	0.00387333	0.00284575
GO:0030529	ribonucleoprotein complex	0.000797839	0.00537348	0.00394792
GO:0044815	DNA packaging complex	0.000823477	0.00548784	0.00403194
GO:0070069	cytochrome complex	0.000828747	0.00548784	0.00403194
GO:0000502	proteasome complex	0.000959792	0.00619304	0.00455005
GO:0000314	organellar small ribosomal subunit	0.00096668	0.00619304	0.00455005
GO:0005763	mitochondrial small ribosomal subunit	0.00096668	0.00619304	0.00455005
GO:0042611	MHC protein complex	0.00096668	0.00619304	0.00455005
GO:0032993	protein-DNA complex	0.00114984	0.00730707	0.00536854
GO:0031965	nuclear membrane	0.0011979	0.00755156	0.00554817
GO:0005876	spindle microtubule	0.00137432	0.00859497	0.00631477
GO:0019005	SCF ubiquitin ligase complex	0.0017748	0.0109994	0.00808128
GO:0000315	organellar large ribosomal subunit	0.00180678	0.0109994	0.00808128
GO:0005762	mitochondrial large ribosomal subunit	0.00180678	0.0109994	0.00808128
GO:0000428	DNA-directed RNA polymerase complex	0.00182857	0.0109994	0.00808128
GO:0055029	nuclear DNA-directed RNA polymerase complex	0.00182857	0.0109994	0.00808128
GO:0030880	RNA polymerase complex	0.00232394	0.0138732	0.0101927
GO:0031463	Cul3-RING ubiquitin ligase complex	0.00238045	0.0141037	0.0103621
GO:0030914	STAGA complex	0.00251102	0.0147663	0.0108489
GO:0045277	respiratory chain complex IV	0.00259594	0.0151526	0.0111327
GO:0000152	nuclear ubiquitin ligase complex	0.00266128	0.0154198	0.011329
GO:0030176	integral component of endoplasmic reticulum membrane	0.0030022	0.0172681	0.012687
GO:0044454	nuclear chromosome part	0.00330311	0.0187591	0.0137824
GO:0031228	intrinsic component of Golgi membrane	0.00330903	0.0187591	0.0137824
GO:0036064	ciliary basal body	0.00361998	0.0203753	0.0149699
GO:0008250	oligosaccharyltransferase complex	0.00399427	0.0221654	0.016285
GO:0072669	tRNA-splicing ligase complex	0.00399427	0.0221654	0.016285
GO:0000781	chromosome, telomeric region	0.0043687	0.0240737	0.0176871
GO:0005795	Golgi stack	0.0048153	0.0263504	0.0193598
GO:0000123	histone acetyltransferase complex	0.0052709	0.0284484	0.0209012
GO:0000786	nucleosome	0.0052709	0.0284484	0.0209012
GO:0005849	mRNA cleavage factor complex	0.0055095	0.0293343	0.0215521
GO:0035327	transcriptionally active chromatin	0.0055095	0.0293343	0.0215521
GO:0031227	intrinsic component of endoplasmic reticulum membrane	0.00556834	0.0294487	0.0216361
GO:0032153	cell division site	0.00572915	0.0298978	0.0219661
GO:0032155	cell division site part	0.00572915	0.0298978	0.0219661
GO:0005680	anaphase-promoting complex	0.00580339	0.030086	0.0221043
GO:0030126	COPI vesicle coat	0.00674639	0.0345205	0.0253624
GO:0034045	pre-autophagosomal structure membrane	0.00674639	0.0345205	0.0253624
GO:0030173	integral component of Golgi membrane	0.00701821	0.0356797	0.026214
GO:0000506	glycosylphosphatidylinositol-N-acetylglucosaminyltransferase (GPI-GnT) complex	0.00729003	0.0363579	0.0267123
GO:0005751	mitochondrial respiratory chain complex IV	0.00729003	0.0363579	0.0267123
GO:0031501	mannosyltransferase complex	0.00729003	0.0363579	0.0267123
GO:0031304	intrinsic component of mitochondrial inner membrane	0.00772656	0.037817	0.0277843
GO:0031307	integral component of mitochondrial outer membrane	0.00772656	0.037817	0.0277843
GO:0045259	proton-transporting ATP synthase complex	0.00772656	0.037817	0.0277843
GO:0030660	Golgi-associated vesicle membrane	0.00807124	0.0392512	0.028838
GO:0031248	protein acetyltransferase complex	0.00816903	0.0392512	0.028838
GO:1902493	acetyltransferase complex	0.00816903	0.0392512	0.028838
GO:0005779	integral component of peroxisomal membrane	0.00997385	0.0473457	0.0347851
GO:0030663	COPI-coated vesicle membrane	0.00997385	0.0473457	0.0347851
GO:0005666	DNA-directed RNA polymerase III complex	0.0105199	0.0493435	0.0362529
GO:0031306	intrinsic component of mitochondrial outer membrane	0.0105199	0.0493435	0.0362529
